# Supplementary material for: Evolutionary Implications of the microRNA- and piRNA Complement of Lepidodermella squamata (Gastrotricha)
Source: Noncoding RNA. 2019 Feb 22;5(1):19. doi: 10.3390/ncrna5010019 (PMC6468455; doi:10.3390/ncrna5010019)
Supplement: Supplementary file 1 [file ncrna-05-00019-s001.zip]

Archive with 25 entries (24 files):
- Supplementary-TableS4.docx
- __MACOSX/
- __MACOSX/._Supplementary-TableS4.docx
- Supplementary-TableS5.docx
- __MACOSX/._Supplementary-TableS5.docx
- Supplementary-TableS3.docx
- __MACOSX/._Supplementary-TableS3.docx
- Supplementary-FigureS4.pdf
- __MACOSX/._Supplementary-FigureS4.pdf
- Supplementary-FigureS5.pdf
- __MACOSX/._Supplementary-FigureS5.pdf
- Supplementary-TableS1.docx
- __MACOSX/._Supplementary-TableS1.docx
- Supplementary-FigureS1.pdf
- __MACOSX/._Supplementary-FigureS1.pdf
- Supplementary-FigureS2.pdf
- __MACOSX/._Supplementary-FigureS2.pdf
- Supplementary-FigureS3.pdf
- __MACOSX/._Supplementary-FigureS3.pdf
- Supplementary-TableS6.docx
- __MACOSX/._Supplementary-TableS6.docx
- Supplementary-TableS2.xlsx
- __MACOSX/._Supplementary-TableS2.xlsx
- Supplementary_File1.txt
- __MACOSX/._Supplementary_File1.txt
