# Supplementary material for: Evolutionary Implications of the microRNA- and piRNA Complement of Lepidodermella squamata (Gastrotricha)
Source: Noncoding RNA. 2019 Feb 22;5(1):19. doi: 10.3390/ncrna5010019 (PMC6468455; doi:10.3390/ncrna5010019)
Supplement: Supplementary file 1 [file ncrna-05-00019-s001.zip › Supplementary_File1.txt]

Results from command:
mirminer.py -g LSQ_genome_mir252_contig.fa -o LSQ_MirMiner_2018_September_newgenome_inclumir252 -l 600 -m 1 -f Lep_bothruns_trimmed_clipped_20-26_collapsed.fas -s LSQ -t protostomia -p Lsq_pre.fas -k Lsq_matures_stars.fas --max_known_mismatch 3 --max_known_shift 2 --min_read_size 18 --max_read_mismatch 2 --min_scaffold_size 300


Known precursor: Lsq-Mir-252_pre
Mature reads: 340
Star reads: 30
Family: MIR-252
Locus: 19611 275 331 +
Hairpin with 5p mature and reads mapped to 19611:245-361+
..............................UUAAGUAUCAAGUGCUGCAGA................................................................. 1000935-2 'Lsq-Mir-252_5p
..............................UUAAGUAUCAAGUGCUGCAGAG................................................................ 73099-22 'Lsq-Mir-252_5p
..............................UUAAGUAUCAAGUGCUGCAGAGA............................................................... 4981-312 Lsq-Mir-252_5p
..............................UUAAGUAUCAAGUGCUGCAGAGAa.............................................................. 392231-4 Lsq-Mir-252_5p
..................................................................UCUGUUCACUUCAUACUUACGG............................ 55336-30 Lsq-Mir-252_3p*
UGAAGUAUCGAUGCAGGCAAUUGGCCCGUUUUAAGUAUCAAGUGCUGCAGAGAGUUGAAACUCCUCUCUGUUCACUUCAUACUUACGGCGGGUUGUUGGCGCUAUACGUAUCACCG
.........................(((((.(((((((.(((((..((((((((.........)))))))).))))).))))))).)))))......................... (-30.20)


Bases    1 to  116

        10        20        30        40        50         
UGAAGUAUCGAUGCAGGCAAUUGGC     U       C     CU        UUGA 
                         CCGUU UAAGUAU AAGUG  GCAGAGAG    \
                         GGCGG AUUCAUA UUCAC  UGUCUCUC    A
GCCACUAUGCAUAUCGCGGUUGUUG     C       C     U-        CUCA 
    110       100        90        80         70        60 
 
____________________________________________________________________________________________________________________

Known precursor: Lsq-Mir-92-P1_pre
Mature reads: 114296
Star reads: 0
Family: MIR-92
Locus: scaffold1006_size24424 7735 7810 -
Hairpin with 3p mature and reads mapped to scaffold1006_size24424:7705-7840-
..................................................................................AUAUUGCACACAUCCCGGCCUGA............................ 559203-4 Lsq-Mir-92-P1_3p Lsq-Mir-92-P2_3p
...................................................................................UAUUGCACACAUCCCGGCCUGAug.......................... 1394824-2 Lsq-Mir-92-P1_3p Lsq-Mir-92-P2_3p
...................................................................................UAUUGCACACAUCCCGGCCUGAuu.......................... 59365-28 Lsq-Mir-92-P1_3p Lsq-Mir-92-P2_3p
...................................................................................UAUUGCACACAUCCCGGCCUGAua.......................... 84116-20 Lsq-Mir-92-P1_3p Lsq-Mir-92-P2_3p
...................................................................................UAUUGCACACAUCCCGGCCUGAa........................... 102815-16 Lsq-Mir-92-P1_3p Lsq-Mir-92-P2_3p
...................................................................................UAUUGCACACAUCCCGGCCUGAu........................... 4654-330 Lsq-Mir-92-P1_3p Lsq-Mir-92-P2_3p
...................................................................................UAUUGCACACAUCCCGGCCUuu............................ 129345-12 'Dme-Mir-92-o16_3p 'Lsq-Mir-92-P1_3p 'Lsq-Mir-92-P2_3p
...................................................................................UAUUGCACACAUCCCGGCCUuc............................ 1296441-2 'Dme-Mir-92-o16_3p 'Lsq-Mir-92-P1_3p 'Lsq-Mir-92-P2_3p
...................................................................................UAUUGCACACAUCCCGGCCUug............................ 1296442-2 'Dme-Mir-92-o16_3p 'Lsq-Mir-92-P1_3p 'Lsq-Mir-92-P2_3p
...................................................................................UAUUGCACACAUCCCGGCCUua............................ 18790-98 'Dme-Mir-92-o16_3p 'Lsq-Mir-92-P1_3p 'Lsq-Mir-92-P2_3p
...................................................................................UAUUGCACACAUCCCGGCCUGu............................ 3816-390 'Lsq-Mir-92-P1_3p 'Lsq-Mir-92-P2_3p
...................................................................................UAUUGCACACAUCCCGGCCUGA............................ 4-111768 Lsq-Mir-92-P1_3p Lsq-Mir-92-P2_3p
...................................................................................UAUUGCACACAUCCCGGCCUGg............................ 4652-330 'Lsq-Mir-92-P1_3p 'Lsq-Mir-92-P2_3p
...................................................................................UAUUGCACACAUCCCGGCCUaa............................ 73538-22 'Lsq-Mir-92-P1_3p 'Lsq-Mir-92-P2_3p
...................................................................................UAUUGCACACAUCCCGGCCUGc............................ 86650-18 'Lsq-Mir-92-P1_3p 'Lsq-Mir-92-P2_3p
...................................................................................UAUUGCACACAUCCCGGCCUca............................ 89804-18 'Lsq-Mir-92-P1_3p 'Lsq-Mir-92-P2_3p
...................................................................................UAUUGCACACAUCCCGGCCUa............................. 162075-8 'Lsq-Mir-92-P1_3p 'Lsq-Mir-92-P2_3p
...................................................................................UAUUGCACACAUCCCGGCCgg............................. 311867-4 'Lsq-Mir-92-P1_3p 'Lsq-Mir-92-P2_3p
...................................................................................UAUUGCACACAUCCCGGCCUu............................. 872471-2 'Dme-Mir-92-o16_3p 'Lsq-Mir-92-P1_3p 'Lsq-Mir-92-P2_3p
...................................................................................UAUUGCACACAUCCCGGCCUG............................. 921-1120 'Lsq-Mir-92-P1_3p 'Lsq-Mir-92-P2_3p
...................................................................................UAUUGCACACAUCCCGGCCU.............................. 17233-106 'Lsq-Mir-92-P1_3p 'Lsq-Mir-92-P2_3p
....................................................................................AUUGCACACAUCCCGGCCUGAu........................... 572340-4 'Lsq-Mir-92-P1_3p 'Lsq-Mir-92-P2_3p
....................................................................................AUUGCACACAUCCCGGCCUGA............................ 64994-26 'Lsq-Mir-92-P1_3p 'Lsq-Mir-92-P2_3p
.....................................................................................UUGCACACAUCCCGGCCUGA............................ 130837-12 'Lsq-Mir-92-P1_3p 'Lsq-Mir-92-P2_3p
AAAGGCUUUCUUUAAAUGUAGUGGUUUGUACGGCCGGACUGUUGGCAAUUUGCGUUGAAUGUAUUUCGAAAAUAACGUCAGCAUAUUGCACACAUCCCGGCCUGACAGAUCCUACAUGAUGCAUAGAAGUUAU
.........................((((..((((((..(((..(((((.(((...........................))).)))))..)))..))))))..))))......................... (-26.50)


Bases    1 to  133

        10        20        30        40        50        60       
AAAGGCUUUCUUUAAAUGUAGUGGU    AC      AC   UG     U   GUUGAAUGUAUUU 
                         UUGU  GGCCGG  UGU  GCAAU UGC             \
                         GACA  CCGGCC  ACA  CGUUA ACG             C
UAUUGAAGAUACGUAGUACAUCCUA    GU      CU   CA     U   ACUGCAAUAAAAG 
 130       120       110       100        90        80        70   
 
_______________________________________________________________________________________________________________________________________

Known precursor: Lsq-Mir-76_pre
Mature reads: 3840
Star reads: 0
Family: MIR-76
Locus: scaffold11_size523192 268938 269010 -
Hairpin with 3p mature and reads mapped to scaffold11_size523192:268908-269040-
................................................................................UUCGUUGUCCAGUUUAACUCGAAu.......................... 133396-12 Lsq-Mir-76_3p
................................................................................UUCGUUGUCCAGUUUAACUCGAAC.......................... 698067-4 Lsq-Mir-76_3p
................................................................................UUCGUUGUCCAGUUUAACUCGua........................... 1102671-2 'Lsq-Mir-76_3p
................................................................................UUCGUUGUCCAGUUUAACUCGAA........................... 40234-44 Lsq-Mir-76_3p
................................................................................UUCGUUGUCCAGUUUAACUCGAu........................... 514617-4 Lsq-Mir-76_3p
................................................................................UUCGUUGUCCAGUUUAACUCGu............................ 122769-12 'Lsq-Mir-76_3p
................................................................................UUCGUUGUCCAGUUUAACUCGg............................ 205498-8 'Lsq-Mir-76_3p
................................................................................UUCGUUGUCCAGUUUAACUCGA............................ 220-3570 Lsq-Mir-76_3p
................................................................................UUCGUUGUCCAGUUUAACUCaa............................ 717080-4 'Lsq-Mir-76_3p
................................................................................UUCGUUGUCCAGUUUAACUCG............................. 44576-40 'Lsq-Mir-76_3p
................................................................................UUCGUUGUCCAGUUUAACUC.............................. 12887-140 'Lsq-Mir-76_3p
.................................................................................UCGUUGUCCAGUUUAACUCGA............................ 679110-4 'Lsq-Mir-76_3p
CAUCUCUGAGCUACCGUUCUAGGGGAGCUCGGGUUUCCUGAGACACCGAACAGUCUUAUAGCAGCUAUCUGCGCACCCUGUUCGUUGUCCAGUUUAACUCGAACUUCUCAAUGGUUAGCGAAUUCGCCGA
.........................((.(((((((..(((.((((.(((((((........................))))))).)))))))...))))))).))......................... (-24.80)


Bases    1 to  130

        10        20        30         40        50        60     
CAUCUCUGAGCUACCGUUCUAGGGG  C       UC-   A    C       UCUUAUAGCAG 
                         AG UCGGGUU   CUG GACA CGAACAG           C
                         UC AGCUCAA   GAC CUGU GCUUGUC           U
AGCCGCUUAAGCGAUUGGUAACUCU  A       UUU   -    U       CCACGCGUCUA 
.       120       110       100        90         80        70    
 
____________________________________________________________________________________________________________________________________

Known precursor: Lsq-Mir-281_pre
Mature reads: 570
Star reads: 0
Family: MIR-281
Locus: scaffold136_size191370 165088 165155 +
Locus: scaffold2409_size4019 1623 1690 -
Hairpin with 3p mature and reads mapped to scaffold136_size191370:165058-165185+|scaffold2409_size4019:1593-1720-
..........................................................................UGUCAUGGAGUUGCUCUCUU............................... 126239-12 'Bfl-Mir-281_3p 'Cgi-Mir-281_3p 'Cte-Mir-281_3p 'Efe-Mir-281-P5_3p 'Lgi-Mir-281-P8_3p 'Lgi-Mir-281-P9_3p 'Lsq-Mir-281_3p 'Mle-Mir-281_3p 'Sko-Mir-281_3p
..........................................................................UGUCAUGGAGUUGCUCUCUUU.............................. 238210-6 'Bfl-Mir-281_3p 'Cgi-Mir-281_3p 'Cte-Mir-281_3p 'Dme-Mir-281-P2_3p 'Efe-Mir-281-P5_3p 'Isc-Mir-281_3p 'Lgi-Mir-281-P8_3p 'Lgi-Mir-281-P9_3p 'Lsq-Mir-281_3p 'Mle-Mir-281_3p 'Sko-Mir-281_3p
..........................................................................UGUCAUGGAGUUGCUCUCUUUa............................. 1187148-2 'Bfl-Mir-281_3p 'Dme-Mir-281-P2_3p 'Isc-Mir-281_3p 'Lsq-Mir-281_3p 'Sko-Mir-281_3p Cgi-Mir-281_3p Cte-Mir-281_3p Efe-Mir-281-P5_3p Lgi-Mir-281-P8_3p Lgi-Mir-281-P9_3p Mle-Mir-281_3p
..........................................................................UGUCAUGGAGUUGCUCUCUUUU............................. 3030-472 'Cgi-Mir-281_3p 'Cte-Mir-281_3p 'Dme-Mir-281-P2_3p 'Efe-Mir-281-P5_3p 'Isc-Mir-281_3p 'Lgi-Mir-281-P8_3p 'Lgi-Mir-281-P9_3p 'Mle-Mir-281_3p 'Sko-Mir-281_3p Bfl-Mir-281_3p Lsq-Mir-281_3p
..........................................................................UGUCAUGGAGUUGCUCUCUUUUC............................ 24875-74 'Cgi-Mir-281_3p 'Cte-Mir-281_3p 'Dme-Mir-281-P2_3p 'Efe-Mir-281-P5_3p 'Isc-Mir-281_3p 'Lgi-Mir-281-P8_3p 'Lgi-Mir-281-P9_3p 'Mle-Mir-281_3p 'Sko-Mir-281_3p Bfl-Mir-281_3p Lsq-Mir-281_3p
..........................................................................UGUCAUGGAGUUGCUCUCUUUUCu........................... 516547-4 'Cgi-Mir-281_3p 'Cte-Mir-281_3p 'Dme-Mir-281-P2_3p 'Efe-Mir-281-P5_3p 'Isc-Mir-281_3p 'Lgi-Mir-281-P8_3p 'Lgi-Mir-281-P9_3p 'Mle-Mir-281_3p 'Sko-Mir-281_3p Bfl-Mir-281_3p Lsq-Mir-281_3p
GCCCUGUCGACCUGCUGACGCAGCCACCGGCAAGGGAGCCCUCUUAAGACGGUCUUCAAUCUUCGAAACAGAACUGUCAUGGAGUUGCUCUCUUUUCAGUGCUCGUCGAUAACGCCAACACUUAU
.........................((.((.((((((((.((((...((((((...................))))))..))))..)))))))).)).))......................... (-20.50)


Bases    1 to  125

        10        20        30        40         50        60   
GCCCUGUCGACCUGCUGACGCAGCC  C  C        C-    UAA      CUUCAAUCU 
                         AC GG AAGGGAGC  CUCU   GACGGU         \
                         UG CU UUCUCUCG  GAGG   CUGUCA         U
UAUUCACAACCGCAAUAGCUGCUCG  A  U        UU    UA-      AGACAAAGC 
   120       110       100        90        80         70       
 
_______________________________________________________________________________________________________________________________

Known precursor: Lsq-Mir-12_pre
Mature reads: 17278
Star reads: 76
Family: MIR-12
Locus: scaffold146_size184028 175180 175247 -
Hairpin with 5p mature and reads mapped to scaffold146_size184028:175150-175277-
.............................CUGAGUAUUACAUCAGGUGCUGu........................................................................... 320658-4 'Cgi-Mir-12_5p 'Cte-Mir-12_5p 'Lgi-Mir-12_5p 'Lsq-Mir-12_5p
..............................UGAGUAUUACAUCAGGUGCUGGUau........................................................................ 281274-4 'Cgi-Mir-12_5p 'Cte-Mir-12_5p 'Dme-Mir-12_5p 'Dpu-Mir-12_5p 'Isc-Mir-12_5p 'Lgi-Mir-12_5p 'Tca-Mir-12_5p Lsq-Mir-12_5p
..............................UGAGUAUUACAUCAGGUGCUGGUUu........................................................................ 510907-4 'Cgi-Mir-12_5p 'Cte-Mir-12_5p 'Dme-Mir-12_5p 'Dpu-Mir-12_5p 'Isc-Mir-12_5p 'Lgi-Mir-12_5p 'Tca-Mir-12_5p Lsq-Mir-12_5p
..............................UGAGUAUUACAUCAGGUGCUGGUU......................................................................... 166879-8 'Cgi-Mir-12_5p 'Cte-Mir-12_5p 'Dme-Mir-12_5p 'Dpu-Mir-12_5p 'Isc-Mir-12_5p 'Lgi-Mir-12_5p 'Tca-Mir-12_5p Lsq-Mir-12_5p
..............................UGAGUAUUACAUCAGGUGCUGGUc......................................................................... 391271-4 'Cgi-Mir-12_5p 'Cte-Mir-12_5p 'Dme-Mir-12_5p 'Dpu-Mir-12_5p 'Isc-Mir-12_5p 'Lgi-Mir-12_5p 'Tca-Mir-12_5p Lsq-Mir-12_5p
..............................UGAGUAUUACAUCAGGUGCUGGa.......................................................................... 15466-118 'Cgi-Mir-12_5p 'Cte-Mir-12_5p 'Dme-Mir-12_5p 'Dpu-Mir-12_5p 'Isc-Mir-12_5p 'Lgi-Mir-12_5p 'Tca-Mir-12_5p Lsq-Mir-12_5p
..............................UGAGUAUUACAUCAGGUGCUGGU.......................................................................... 19978-92 'Cgi-Mir-12_5p 'Cte-Mir-12_5p 'Dme-Mir-12_5p 'Dpu-Mir-12_5p 'Isc-Mir-12_5p 'Lgi-Mir-12_5p 'Tca-Mir-12_5p Lsq-Mir-12_5p
..............................UGAGUAUUACAUCAGGUGCUGuu.......................................................................... 44458-40 'Cgi-Mir-12_5p 'Cte-Mir-12_5p 'Lgi-Mir-12_5p 'Lsq-Mir-12_5p
..............................UGAGUAUUACAUCAGGUGCUGcu.......................................................................... 570813-4 'Cgi-Mir-12_5p 'Cte-Mir-12_5p 'Lgi-Mir-12_5p 'Lsq-Mir-12_5p
..............................UGAGUAUUACAUCAGGUGCUGau.......................................................................... 852401-2 'Cgi-Mir-12_5p 'Cte-Mir-12_5p 'Lgi-Mir-12_5p 'Lsq-Mir-12_5p
..............................UGAGUAUUACAUCAGGUGCUGa........................................................................... 182025-8 'Cgi-Mir-12_5p 'Cte-Mir-12_5p 'Lgi-Mir-12_5p 'Lsq-Mir-12_5p
..............................UGAGUAUUACAUCAGGUGCUGc........................................................................... 19352-94 'Cgi-Mir-12_5p 'Cte-Mir-12_5p 'Lgi-Mir-12_5p 'Lsq-Mir-12_5p
..............................UGAGUAUUACAUCAGGUGCUGG........................................................................... 1953-656 'Cgi-Mir-12_5p 'Cte-Mir-12_5p 'Dme-Mir-12_5p 'Dpu-Mir-12_5p 'Isc-Mir-12_5p 'Lgi-Mir-12_5p 'Tca-Mir-12_5p Lsq-Mir-12_5p
..............................UGAGUAUUACAUCAGGUGCUGu........................................................................... 273-2984 'Cgi-Mir-12_5p 'Cte-Mir-12_5p 'Lgi-Mir-12_5p 'Lsq-Mir-12_5p
..............................UGAGUAUUACAUCAGGUGCUuu........................................................................... 783663-2 'Efe-Mir-12-P1_5p 'Lsq-Mir-12_5p
..............................UGAGUAUUACAUCAGGUGCag............................................................................ 105750-14 'Lsq-Mir-12_5p
..............................UGAGUAUUACAUCAGGUGCUa............................................................................ 536279-4 'Lsq-Mir-12_5p
..............................UGAGUAUUACAUCAGGUGCgg............................................................................ 70693-24 'Lsq-Mir-12_5p
..............................UGAGUAUUACAUCAGGUGCUu............................................................................ 86746-18 'Efe-Mir-12-P1_5p 'Lsq-Mir-12_5p
..............................UGAGUAUUACAUCAGGUGCUG............................................................................ 88-9286 'Cgi-Mir-12_5p 'Cte-Mir-12_5p 'Lgi-Mir-12_5p 'Lsq-Mir-12_5p
..............................UGAGUAUUACAUCAGGUGCg............................................................................. 107786-14 'Lsq-Mir-12_5p
..............................UGAGUAUUACAUCAGGUGCU............................................................................. 200-3892 'Lsq-Mir-12_5p
..............................UGAGUAUUACAUCAGGUGCa............................................................................. 227402-6 'Lsq-Mir-12_5p
............................................................................AGUGCCUAGUUGUGAUGCUCGGC............................ 44702-40 Lsq-Mir-12_3p*
............................................................................AGUGCCUAGUUGUGAUGCUCGG............................. 193176-8 'Lsq-Mir-12_3p*
............................................................................AGUGCCUAGUUGUGAUGCUCG.............................. 76989-20 'Lsq-Mir-12_3p*
............................................................................AGUGCCUAGUUGUGAUGCUC............................... 154350-8 'Lsq-Mir-12_3p*
UCGUGCAAUGUCAGCCGAUGUGCGCCUGGCUGAGUAUUACAUCAGGUGCUGGUUGAAACUUUAUGUACGAGAAAUCAGUGCCUAGUUGUGAUGCUCGGCCAGCUCCGGUGACUUGAUUCGUCCCAGU
.........................((((((((((((((((.((((((((((((..................))))))))))).).))))))))))))))))......................... (-41.20)


Bases    1 to  127

        10        20        30        40         50        60   
UCGUGCAAUGUCAGCCGAUGUGCGC                U -           GAAACUUU 
                         CUGGCUGAGUAUUACA C AGGUGCUGGUU        A
                         GACCGGCUCGUAGUGU G UCCGUGACUAA        U
UGACCCUGCUUAGUUCAGUGGCCUC                U A           AGAGCAUG 
     120       110       100        90        80        70      
 
_______________________________________________________________________________________________________________________________

Known precursor: Lsq-Mir-216-P1_pre
Mature reads: 930
Star reads: 4
Family: MIR-216
Locus: scaffold146_size184028 175435 175518 -
Hairpin with 5p mature and reads mapped to scaffold146_size184028:175405-175548-
..............................UAAUCUCAGCUGGUAGUGUUGGGCuu....................................................................................... 432906-4 Lsq-Mir-216-P1_5p
..............................UAAUCUCAGCUGGUAGUGUUGGGuu........................................................................................ 572905-4 Lsq-Mir-216-P1_5p
..............................UAAUCUCAGCUGGUAGUGUUGGGC......................................................................................... 32553-56 Lsq-Mir-216-P1_5p
..............................UAAUCUCAGCUGGUAGUGUUGGGu......................................................................................... 58407-28 Lsq-Mir-216-P1_5p
..............................UAAUCUCAGCUGGUAGUGUUGGGa......................................................................................... 663825-4 Lsq-Mir-216-P1_5p
..............................UAAUCUCAGCUGGUAGUGUUGGuu......................................................................................... 911369-2 Lsq-Mir-216-P1_5p
..............................UAAUCUCAGCUGGUAGUGUUGGG.......................................................................................... 21770-84 Lsq-Mir-216-P1_5p
..............................UAAUCUCAGCUGGUAGUGUUGGa.......................................................................................... 40158-44 Lsq-Mir-216-P1_5p
..............................UAAUCUCAGCUGGUAGUGUUGGu.......................................................................................... 496762-4 Lsq-Mir-216-P1_5p
..............................UAAUCUCAGCUGGUAGUGUUGG........................................................................................... 2868-490 Lsq-Mir-216-P1_5p
..............................UAAUCUCAGCUGGUAGUGUUGu........................................................................................... 633194-4 'Lsq-Mir-216-P1_5p
..............................UAAUCUCAGCUGGUAGUGUUug........................................................................................... 995959-2 'Lsq-Mir-216-P1_5p
..............................UAAUCUCAGCUGGUAGUGUUu............................................................................................ 1163464-2 'Lsq-Mir-216-P1_5p
..............................UAAUCUCAGCUGGUAGUGUUG............................................................................................ 12853-142 'Lsq-Mir-216-P1_5p
..............................UAAUCUCAGCUGGUAGUGUU............................................................................................. 30484-60 'Lsq-Mir-216-P1_5p
............................................................................................CAGCUCACCAGUUCGAGAUUUGG............................ 605617-4 Lsq-Mir-216-P1_3p*
UGGGUGGAGAAGAUCGAGUUGCAGCCCUCCUAAUCUCAGCUGGUAGUGUUGGGCGCUCUGUUAAGGAGGUUCGCUGGGACACAUCCAAAGCCCAGCUCACCAGUUCGAGAUUUGGCGGCCGACCCGACGCGGCGACACAACCA
.........................((.((.(((((((((((((.(.(((((((...................................))))))).)))))))).)))))).)).))......................... (-34.54)


Bases    1 to  143

        10        20        30         40        50        60        70  
UGGGUGGAGAAGAUCGAGUUGCAGC  U  U      -       A U       GCUCUGUUAAGGAGGUU 
                         CC CC AAUCUC AGCUGGU G GUUGGGC                 \
                         GG GG UUAGAG UUGACCA C CGACCCG                 C
ACCAACACAGCGGCGCAGCCCAGCC  C  U      C       - U       AAACCUACACAGGGUCG 
 140       130       120       110       100         90        80        
 
_______________________________________________________________________________________________________________________________________________

Known precursor: Lsq-Mir-216-P2_pre
Mature reads: 288
Star reads: 20
Family: MIR-216
Locus: scaffold146_size184028 176206 176275 -
Hairpin with 5p mature and reads mapped to scaffold146_size184028:176176-176305-
..............................UAAUAUCAGCAGGUUGCUUGGGUU........................................................................... 165980-8 Lsq-Mir-216-P2_5p
..............................UAAUAUCAGCAGGUUGCUUGGGU............................................................................ 26238-70 Lsq-Mir-216-P2_5p
..............................UAAUAUCAGCAGGUUGCUUGGGc............................................................................ 418205-4 Lsq-Mir-216-P2_5p
..............................UAAUAUCAGCAGGUUGCUUGGGa............................................................................ 600420-4 Lsq-Mir-216-P2_5p
..............................UAAUAUCAGCAGGUUGCUUGGG............................................................................. 28345-64 Lsq-Mir-216-P2_5p
..............................UAAUAUCAGCAGGUUGCUUGuu............................................................................. 290735-4 'Lsq-Mir-216-P2_5p
..............................UAAUAUCAGCAGGUUGCUUGG.............................................................................. 55283-30 'Lsq-Mir-216-P2_5p
..............................UAAUAUCAGCAGGUUGCUUG............................................................................... 18332-100 'Lsq-Mir-216-P2_5p
..............................UAAUAUCAGCAGGUUGCUUu............................................................................... 527926-4 'Lsq-Mir-216-P2_5p
...............................................................................CGGGCCGCCUCCUGAUAUUGCC............................ 88119-18 Lsq-Mir-216-P2_3p*
...............................................................................CGGGCCGCCUCCUGAUAUUGC............................. 1232702-2 'Lsq-Mir-216-P2_3p*
ACUCACAUUUAAUCACUGUGUUGGUUGGCGUAAUAUCAGCAGGUUGCUUGGGUUUGAUGAGCCCGUCUUGCAUGCGACCCGGGCCGCCUCCUGAUAUUGCCCGAACUUCGAACACUUGCAUGCGGCGCC
.........................(((.((((((((((.((((.((((((((.......................)))))))).)))).))))))))))))).......................... (-33.40)


Bases    1 to  129

        10        20         30        40        50        60     
ACUCACAUUUAAUCACUGUGUUGGU-   C          C    U        UUGAUGAGCCC 
                          UGG GUAAUAUCAG AGGU GCUUGGGU           \
                          GCC CGUUAUAGUC UCCG CGGGCCCA           G
CCGCGGCGUACGUUCACAAGCUUCAA   -          C    C        GCGUACGUUCU 
       120       110        100        90        80        70     
 
_________________________________________________________________________________________________________________________________

Known precursor: Lsq-Mir-29-P1_pre
Mature reads: 137134
Star reads: 0
Family: MIR-29
Locus: scaffold151_size182080 22646 22718 +
Hairpin with 3p mature and reads mapped to scaffold151_size182080:22616-22748+
..............................................................................UCUAGCACCAGGUGAAAUCAGGAC............................ 429005-4 Lsq-Mir-29-P1_3p
...............................................................................CUAGCACCAGGUGAAAUCAGG.............................. 201432-8 'Lsq-Mir-29-P1_3p
...............................................................................CUAGCACCAGGUGAAAUCAGGAC............................ 41197-42 Lsq-Mir-29-P1_3p
................................................................................UAGCACCAGGUGAAAUCAGG.............................. 41493-42 'Lsq-Mir-29-P1_3p
................................................................................UAGCACCAGGUGAAAUCAGGu............................. 1089203-2 'Lsq-Mir-29-P1_3p
................................................................................UAGCACCAGGUGAAAUCAGua............................. 1370285-2 'Lsq-Mir-29-P1_3p
................................................................................UAGCACCAGGUGAAAUCAGGA............................. 3067-466 'Lsq-Mir-29-P1_3p
................................................................................UAGCACCAGGUGAAAUCAGGc............................. 43835-40 'Lsq-Mir-29-P1_3p
................................................................................UAGCACCAGGUGAAAUCAGGua............................ 1219494-2 'Lsq-Mir-29-P1_3p
................................................................................UAGCACCAGGUGAAAUCAGGcc............................ 12924-140 'Lsq-Mir-29-P1_3p
................................................................................UAGCACCAGGUGAAAUCAGGAa............................ 13611-134 'Lsq-Mir-29-P1_3p
................................................................................UAGCACCAGGUGAAAUCAGGAC............................ 2-134222 Lsq-Mir-29-P1_3p
................................................................................UAGCACCAGGUGAAAUCAGGuc............................ 5246-300 'Lsq-Mir-29-P1_3p
................................................................................UAGCACCAGGUGAAAUCAGGcu............................ 62984-26 'Lsq-Mir-29-P1_3p
................................................................................UAGCACCAGGUGAAAUCAGGgc............................ 66900-24 'Lsq-Mir-29-P1_3p
................................................................................UAGCACCAGGUGAAAUCAGGAu............................ 8261-208 'Lsq-Mir-29-P1_3p
................................................................................UAGCACCAGGUGAAAUCAGGAg............................ 88530-18 'Lsq-Mir-29-P1_3p
................................................................................UAGCACCAGGUGAAAUCAGGAau........................... 225763-6 'Lsq-Mir-29-P1_3p
................................................................................UAGCACCAGGUGAAAUCAGGACa........................... 47890-36 Lsq-Mir-29-P1_3p
................................................................................UAGCACCAGGUGAAAUCAGGACU........................... 650-1448 Lsq-Mir-29-P1_3p
................................................................................UAGCACCAGGUGAAAUCAGGACUu.......................... 91470-16 Lsq-Mir-29-P1_3p
................................................................................UAGCACCAGGUGAAAUCAGGACUgg......................... 1237154-2 Lsq-Mir-29-P1_3p
.................................................................................AGCACCAGGUGAAAUCAGGAC............................ 50577-34 'Lsq-Mir-29-P1_3p
...................................................................................CACCAGGUGAAAUCAGGACU........................... 1208886-2 
UUCAGAAUAACUGGUACAGCUACAUUUGAGCCUGGUUUCCCCUCGGUGGAUAGAAGUCAUACUUACCGCAUGACACCUUCUAGCACCAGGUGAAAUCAGGACUCAAUCGCUGAGCCGUUUGACAUUGUUU
..........................(((((((((((((.(((.((((..((((........................)))).))))))).))))))))).))))......................... (-28.70)


Bases    1 to  130

        10        20        30         40        50        60      
UUCAGAAUAACUGGUACAGCUACAUU    -         C   C    GA    AGUCAUACUUA 
                          UGAG CCUGGUUUC CCU GGUG  UAGA           C
                          ACUC GGACUAAAG GGA CCAC  AUCU           C
UUUGUUACAGUUUGCCGAGUCGCUA-    A         U   -    G-    UCCACAGUACG 
.       120       110        100        90          80        70   
 
____________________________________________________________________________________________________________________________________

Known precursor: Lsq-Mir-8-P1_pre
Mature reads: 8470
Star reads: 8
Family: MIR-8
Locus: scaffold1526_size9127 8530 8624 +
Hairpin with 3p mature and reads mapped to scaffold1526_size9127:8500-8654+
..............................CGUCUUACCUCUCGGUAUUGGU.................................................................................................... 376386-4 Lsq-Mir-8-P1_5p Lsq-Mir-8-P2_5p
..............................CGUCUUACCUCUCGGUAUUGGUu................................................................................................... 364817-4 Lsq-Mir-8-P1_5p Lsq-Mir-8-P2_5p
.....................................................................................................UAAUACUGUUAGGUUGAGAa............................... 547676-4 
.....................................................................................................UAAUACUGUUAGGUUGAGAU............................... 995-1058 
.....................................................................................................UAAUACUGUUAGGUUGAGAag.............................. 224259-6 
.....................................................................................................UAAUACUGUUAGGUUGAGAUa.............................. 294243-4 
.....................................................................................................UAAUACUGUUAGGUUGAGAUG.............................. 303-2766 'Lsq-Mir-8-P1_3p 'Lsq-Mir-8-P2_3p
.....................................................................................................UAAUACUGUUAGGUUGAGAUu.............................. 71935-22 
.....................................................................................................UAAUACUGUUAGGUUGAGAUug............................. 178543-8 
.....................................................................................................UAAUACUGUUAGGUUGAGAUGG............................. 2037-638 'Lsq-Mir-8-P1_3p 'Lsq-Mir-8-P2_3p
.....................................................................................................UAAUACUGUUAGGUUGAGAUGu............................. 221853-6 'Lsq-Mir-8-P1_3p 'Lsq-Mir-8-P2_3p
.....................................................................................................UAAUACUGUUAGGUUGAGAUGGg............................ 132883-12 'Lsq-Mir-8-P1_3p 'Lsq-Mir-8-P2_3p
.....................................................................................................UAAUACUGUUAGGUUGAGAUGua............................ 141215-10 'Lsq-Mir-8-P1_3p 'Lsq-Mir-8-P2_3p
.....................................................................................................UAAUACUGUUAGGUUGAGAUGGu............................ 15253-120 'Lsq-Mir-8-P1_3p 'Lsq-Mir-8-P2_3p
.....................................................................................................UAAUACUGUUAGGUUGAGAUGGA............................ 226-3456 'Lsq-Mir-8-P1_3p 'Lsq-Mir-8-P2_3p
.....................................................................................................UAAUACUGUUAGGUUGAGAUGGc............................ 39176-46 'Lsq-Mir-8-P1_3p 'Lsq-Mir-8-P2_3p
.....................................................................................................UAAUACUGUUAGGUUGAGAUGGcu........................... 145478-10 'Lsq-Mir-8-P1_3p 'Lsq-Mir-8-P2_3p
.....................................................................................................UAAUACUGUUAGGUUGAGAUGGuu........................... 374792-4 'Lsq-Mir-8-P1_3p 'Lsq-Mir-8-P2_3p
.....................................................................................................UAAUACUGUUAGGUUGAGAUGGAa........................... 378128-4 'Lsq-Mir-8-P1_3p 'Lsq-Mir-8-P2_3p
.....................................................................................................UAAUACUGUUAGGUUGAGAUGGAU........................... 6731-246 Lsq-Mir-8-P1_3p Lsq-Mir-8-P2_3p
.....................................................................................................UAAUACUGUUAGGUUGAGAUGGAc........................... 908663-2 'Lsq-Mir-8-P1_3p 'Lsq-Mir-8-P2_3p
.....................................................................................................UAAUACUGUUAGGUUGAGAUGGAUu.......................... 40240-44 Lsq-Mir-8-P1_3p Lsq-Mir-8-P2_3p
.....................................................................................................UAAUACUGUUAGGUUGAGAUGGAcu.......................... 519741-4 'Lsq-Mir-8-P1_3p 'Lsq-Mir-8-P2_3p
CCUACUACUUGUGCGUUGUCGCGCAGUUUCCGUCUUACCUCUCGGUAUUGGUGGUCCAAUAUUUUGAUGUGGCACUAACGCGCCAUAUCUAUAAGCCUCACUAAUACUGUUAGGUUGAGAUGGAUACAGCCGGCACAGCUCGUCGAAUACUA
.........................((.((((((((((((..((((((((((((...........................................))))))))))))..))).))))))))).))......................... (-30.22)


Bases    1 to  152

        10        20        30         40        50        60        70      
CCUACUACUUGUGCGUUGUCGCGCA  U         -   CU            UCCAAUAUUUUGAUGUGGCAC 
                         GU UCCGUCUUA CCU  CGGUAUUGGUGG                     \
                         CA AGGUAGAGU GGA  GUCAUAAUCACU                     U
AUCAUAAGCUGCUCGACACGGCCGA  U         U   UU            CCGAAUAUCUAUACCGCGCAA 
150       140       130       120       110       100        90        80    
 
__________________________________________________________________________________________________________________________________________________________

Known precursor: Lsq-Mir-8-P2_pre
Mature reads: 8470
Star reads: 8
Family: MIR-8
Locus: scaffold1526_size9127 4 8624 +
Hairpin with 3p mature and reads mapped to scaffold1526_size9127:8500-8654+
..............................CGUCUUACCUCUCGGUAUUGGU.................................................................................................... 376386-4 Lsq-Mir-8-P1_5p Lsq-Mir-8-P2_5p
..............................CGUCUUACCUCUCGGUAUUGGUu................................................................................................... 364817-4 Lsq-Mir-8-P1_5p Lsq-Mir-8-P2_5p
.....................................................................................................UAAUACUGUUAGGUUGAGAa............................... 547676-4 
.....................................................................................................UAAUACUGUUAGGUUGAGAU............................... 995-1058 
.....................................................................................................UAAUACUGUUAGGUUGAGAag.............................. 224259-6 
.....................................................................................................UAAUACUGUUAGGUUGAGAUa.............................. 294243-4 
.....................................................................................................UAAUACUGUUAGGUUGAGAUG.............................. 303-2766 'Lsq-Mir-8-P1_3p 'Lsq-Mir-8-P2_3p
.....................................................................................................UAAUACUGUUAGGUUGAGAUu.............................. 71935-22 
.....................................................................................................UAAUACUGUUAGGUUGAGAUug............................. 178543-8 
.....................................................................................................UAAUACUGUUAGGUUGAGAUGG............................. 2037-638 'Lsq-Mir-8-P1_3p 'Lsq-Mir-8-P2_3p
.....................................................................................................UAAUACUGUUAGGUUGAGAUGu............................. 221853-6 'Lsq-Mir-8-P1_3p 'Lsq-Mir-8-P2_3p
.....................................................................................................UAAUACUGUUAGGUUGAGAUGGg............................ 132883-12 'Lsq-Mir-8-P1_3p 'Lsq-Mir-8-P2_3p
.....................................................................................................UAAUACUGUUAGGUUGAGAUGua............................ 141215-10 'Lsq-Mir-8-P1_3p 'Lsq-Mir-8-P2_3p
.....................................................................................................UAAUACUGUUAGGUUGAGAUGGu............................ 15253-120 'Lsq-Mir-8-P1_3p 'Lsq-Mir-8-P2_3p
.....................................................................................................UAAUACUGUUAGGUUGAGAUGGA............................ 226-3456 'Lsq-Mir-8-P1_3p 'Lsq-Mir-8-P2_3p
.....................................................................................................UAAUACUGUUAGGUUGAGAUGGc............................ 39176-46 'Lsq-Mir-8-P1_3p 'Lsq-Mir-8-P2_3p
.....................................................................................................UAAUACUGUUAGGUUGAGAUGGcu........................... 145478-10 'Lsq-Mir-8-P1_3p 'Lsq-Mir-8-P2_3p
.....................................................................................................UAAUACUGUUAGGUUGAGAUGGuu........................... 374792-4 'Lsq-Mir-8-P1_3p 'Lsq-Mir-8-P2_3p
.....................................................................................................UAAUACUGUUAGGUUGAGAUGGAa........................... 378128-4 'Lsq-Mir-8-P1_3p 'Lsq-Mir-8-P2_3p
.....................................................................................................UAAUACUGUUAGGUUGAGAUGGAU........................... 6731-246 Lsq-Mir-8-P1_3p Lsq-Mir-8-P2_3p
.....................................................................................................UAAUACUGUUAGGUUGAGAUGGAc........................... 908663-2 'Lsq-Mir-8-P1_3p 'Lsq-Mir-8-P2_3p
.....................................................................................................UAAUACUGUUAGGUUGAGAUGGAUu.......................... 40240-44 Lsq-Mir-8-P1_3p Lsq-Mir-8-P2_3p
.....................................................................................................UAAUACUGUUAGGUUGAGAUGGAcu.......................... 519741-4 'Lsq-Mir-8-P1_3p 'Lsq-Mir-8-P2_3p
NNNNNNNNNNNNNNNNNNNNNNNNNNNUUCCGUCUUACCUCUCGGUAUUGGUGGUCCAAUAUUUUGAUGUGGCCCUAACGCGCCAUAUCUAUAAGCCUCACUAAUACUGUUAGGUUGAGAUGGAUACAGCCGACACAGCUCGUCGAAUACUA
.........................((.((((((((((((..((((((((((((...........................................))))))))))))..))).))))))))).))......................... (-30.22)


Bases    1 to  152

        10        20        30         40        50        60        70      
NNNNNNNNNNNNNNNNNNNNNNNNN  U         -   CU            UCCAAUAUUUUGAUGUGGCCC 
                         NN UCCGUCUUA CCU  CGGUAUUGGUGG                     \
                         CA AGGUAGAGU GGA  GUCAUAAUCACU                     U
AGCAUAAGCUGCUCGACACAGCCGA  U         U   UU            CCGAAUAUCUAUACCGCGCAA 
150       140       130       120       110       100        90        80    
 
__________________________________________________________________________________________________________________________________________________________


Known precursor: Lsq-Mir-34_pre
Mature reads: 3742
Star reads: 502
Family: MIR-34
Locus: scaffold157_size179281 73136 73204 +
Hairpin with 5p mature and reads mapped to scaffold157_size179281:73106-73234+
..............................UGGCAGUGUGGUUAGCUGGU.............................................................................. 24017-76 'Cgi-Mir-34_5p 'Cte-Mir-34_5p 'Lgi-Mir-34_5p 'Mle-Mir-34_5p 'Sko-Mir-34_5p
..............................UGGCAGUGUGGUUAGCUGGau............................................................................. 1140275-2 'Sko-Mir-34_5p
..............................UGGCAGUGUGGUUAGCUGGUU............................................................................. 7219-232 'Cgi-Mir-34_5p 'Cte-Mir-34_5p 'Dme-Mir-34_5p 'Dpu-Mir-34_5p 'Lgi-Mir-34_5p 'Lsq-Mir-34_5p 'Mle-Mir-34_5p 'Sko-Mir-34_5p 'Tca-Mir-34_5p
..............................UGGCAGUGUGGUUAGCUGGgu............................................................................. 816713-2 'Sko-Mir-34_5p
..............................UGGCAGUGUGGUUAGCUGGUUG............................................................................ 14632-124 'Cgi-Mir-34_5p 'Cte-Mir-34_5p 'Dme-Mir-34_5p 'Dpu-Mir-34_5p 'Efe-Mir-34_5p 'Lgi-Mir-34_5p 'Lsq-Mir-34_5p 'Mle-Mir-34_5p 'Tca-Mir-34_5p Sko-Mir-34_5p
..............................UGGCAGUGUGGUUAGCUGGUUu............................................................................ 480137-4 'Cgi-Mir-34_5p 'Cte-Mir-34_5p 'Dme-Mir-34_5p 'Dpu-Mir-34_5p 'Lgi-Mir-34_5p 'Lsq-Mir-34_5p 'Mle-Mir-34_5p 'Sko-Mir-34_5p 'Tca-Mir-34_5p
..............................UGGCAGUGUGGUUAGCUGGUag............................................................................ 802625-2 'Cgi-Mir-34_5p 'Cte-Mir-34_5p 'Lgi-Mir-34_5p 'Mle-Mir-34_5p 'Sko-Mir-34_5p
..............................UGGCAGUGUGGUUAGCUGGUUGc........................................................................... 1366741-2 'Cgi-Mir-34_5p 'Cte-Mir-34_5p 'Dme-Mir-34_5p 'Dpu-Mir-34_5p 'Efe-Mir-34_5p 'Lgi-Mir-34_5p 'Lsq-Mir-34_5p 'Mle-Mir-34_5p 'Tca-Mir-34_5p Sko-Mir-34_5p
..............................UGGCAGUGUGGUUAGCUGGUUGa........................................................................... 190413-8 'Cgi-Mir-34_5p 'Cte-Mir-34_5p 'Dme-Mir-34_5p 'Dpu-Mir-34_5p 'Efe-Mir-34_5p 'Lgi-Mir-34_5p 'Lsq-Mir-34_5p 'Mle-Mir-34_5p 'Tca-Mir-34_5p Sko-Mir-34_5p
..............................UGGCAGUGUGGUUAGCUGGUUGU........................................................................... 343-2458 'Dme-Mir-34_5p 'Dpu-Mir-34_5p 'Efe-Mir-34_5p 'Lgi-Mir-34_5p 'Lsq-Mir-34_5p 'Tca-Mir-34_5p Cgi-Mir-34_5p Cte-Mir-34_5p Mle-Mir-34_5p Sko-Mir-34_5p
..............................UGGCAGUGUGGUUAGCUGGUUau........................................................................... 449848-4 'Cgi-Mir-34_5p 'Cte-Mir-34_5p 'Dme-Mir-34_5p 'Dpu-Mir-34_5p 'Lgi-Mir-34_5p 'Lsq-Mir-34_5p 'Mle-Mir-34_5p 'Sko-Mir-34_5p 'Tca-Mir-34_5p
..............................UGGCAGUGUGGUUAGCUGGUUGg........................................................................... 708275-4 'Cgi-Mir-34_5p 'Cte-Mir-34_5p 'Dme-Mir-34_5p 'Dpu-Mir-34_5p 'Efe-Mir-34_5p 'Lgi-Mir-34_5p 'Lsq-Mir-34_5p 'Mle-Mir-34_5p 'Tca-Mir-34_5p Sko-Mir-34_5p
..............................UGGCAGUGUGGUUAGCUGGUUGUa.......................................................................... 182321-8 'Dme-Mir-34_5p 'Dpu-Mir-34_5p 'Efe-Mir-34_5p 'Lgi-Mir-34_5p 'Lsq-Mir-34_5p 'Tca-Mir-34_5p Cgi-Mir-34_5p Cte-Mir-34_5p Mle-Mir-34_5p Sko-Mir-34_5p
..............................UGGCAGUGUGGUUAGCUGGUUGUG.......................................................................... 1954-656 'Efe-Mir-34_5p 'Lgi-Mir-34_5p Cgi-Mir-34_5p Cte-Mir-34_5p Dme-Mir-34_5p Dpu-Mir-34_5p Lsq-Mir-34_5p Mle-Mir-34_5p Sko-Mir-34_5p Tca-Mir-34_5p
..............................UGGCAGUGUGGUUAGCUGGUUGUu.......................................................................... 22352-82 'Dme-Mir-34_5p 'Dpu-Mir-34_5p 'Efe-Mir-34_5p 'Lgi-Mir-34_5p 'Lsq-Mir-34_5p 'Tca-Mir-34_5p Cgi-Mir-34_5p Cte-Mir-34_5p Mle-Mir-34_5p Sko-Mir-34_5p
..............................UGGCAGUGUGGUUAGCUGGUUGUc.......................................................................... 514180-4 'Dme-Mir-34_5p 'Dpu-Mir-34_5p 'Efe-Mir-34_5p 'Lgi-Mir-34_5p 'Lsq-Mir-34_5p 'Tca-Mir-34_5p Cgi-Mir-34_5p Cte-Mir-34_5p Mle-Mir-34_5p Sko-Mir-34_5p
..............................UGGCAGUGUGGUUAGCUGGUUGag.......................................................................... 517775-4 'Cgi-Mir-34_5p 'Cte-Mir-34_5p 'Dme-Mir-34_5p 'Dpu-Mir-34_5p 'Efe-Mir-34_5p 'Lgi-Mir-34_5p 'Lsq-Mir-34_5p 'Mle-Mir-34_5p 'Tca-Mir-34_5p Sko-Mir-34_5p
..............................UGGCAGUGUGGUUAGCUGGUUGUGg......................................................................... 1292565-2 'Efe-Mir-34_5p 'Lgi-Mir-34_5p Cgi-Mir-34_5p Cte-Mir-34_5p Dme-Mir-34_5p Dpu-Mir-34_5p Lsq-Mir-34_5p Mle-Mir-34_5p Sko-Mir-34_5p Tca-Mir-34_5p
..............................UGGCAGUGUGGUUAGCUGGUUGUGU......................................................................... 28649-64 'Efe-Mir-34_5p 'Lgi-Mir-34_5p Cgi-Mir-34_5p Cte-Mir-34_5p Dme-Mir-34_5p Dpu-Mir-34_5p Lsq-Mir-34_5p Mle-Mir-34_5p Sko-Mir-34_5p Tca-Mir-34_5p
..............................UGGCAGUGUGGUUAGCUGGUUGUug......................................................................... 904164-2 'Dme-Mir-34_5p 'Dpu-Mir-34_5p 'Efe-Mir-34_5p 'Lgi-Mir-34_5p 'Lsq-Mir-34_5p 'Tca-Mir-34_5p Cgi-Mir-34_5p Cte-Mir-34_5p Mle-Mir-34_5p Sko-Mir-34_5p
..............................UGGCAGUGUGGUUAGCUGGUUGUuu......................................................................... 904166-2 'Dme-Mir-34_5p 'Dpu-Mir-34_5p 'Efe-Mir-34_5p 'Lgi-Mir-34_5p 'Lsq-Mir-34_5p 'Tca-Mir-34_5p Cgi-Mir-34_5p Cte-Mir-34_5p Mle-Mir-34_5p Sko-Mir-34_5p
......................................................UGCACCCCUUAAUUGCGCAUCCA................................................... 168290-8 
..........................................................................CCACAACCUUUAAUCGCACAGCCG.............................. 244315-4 
.............................................................................CAACCUUUAAUCGCACAGCC............................... 243922-4 'Lsq-Mir-34_3p*
.............................................................................CAACCUUUAAUCGCACAGCCG.............................. 88971-18 'Lsq-Mir-34_3p*
.............................................................................CAACCUUUAAUCGCACAGCCGG............................. 71533-22 'Lsq-Mir-34_3p*
.............................................................................CAACCUUUAAUCGCACAGCCGGA............................ 3177-454 Lsq-Mir-34_3p*
.............................................................................CAACCUUUAAUCGCACAGCCGGu............................ 948379-2 'Lsq-Mir-34_3p*
.............................................................................CAACCUUUAAUCGCACAGCCGGc............................ 948384-2 'Lsq-Mir-34_3p*
..............................................................................AACCUUUAAUCGCACAGCCGGA............................ 208626-8 'Lsq-Mir-34_3p*
...............................................................................ACCUUUAAUCGCACAGCCGGAu........................... 571852-4 'Lsq-Mir-34_3p*
UUUAUUUCAGCCAAGUUCAGAUAUUAGUGGUGGCAGUGUGGUUAGCUGGUUGUGUGCACCCCUUAAUUGCGCAUCCACAACCUUUAAUCGCACAGCCGGAACUAAUUCUGAUUUCGACGGGAGUACUU
.........................(((..((((.((((((((((..(((((((.....................))))))).)))))))))).))))..)))......................... (-27.80)


Bases    1 to  128

        10        20        30        40        50        60     
UUUAUUUCAGCCAAGUUCAGAUAUU   GG    A          CU       UGCACCCCUU 
                         AGU  UGGC GUGUGGUUAG  GGUUGUG          \
                         UCA  GCCG CACGCUAAUU  CCAACAC          A
UUCAUGAGGGCAGCUUUAGUCUUAA   AG    A          U-       CUACGCGUUA 
      120       110       100        90         80        70     
 
________________________________________________________________________________________________________________________________

Known precursor: Lsq-Mir-10-P1_pre
Mature reads: 320
Star reads: 0
Family: MIR-10
Locus: scaffold157_size179281 101943 102038 +
Hairpin with 5p mature and reads mapped to scaffold157_size179281:101913-102068+
..............................UACCCGUAAGACCGAACUUG......................................................................................................... 165039-8 'Lsq-Mir-10-P1_5p
..............................UACCCGUAAGACCGAACUUGU........................................................................................................ 19627-94 'Lsq-Mir-10-P1_5p
..............................UACCCGUAAGACCGAACUUGUu....................................................................................................... 350909-4 'Lsq-Mir-10-P1_5p
..............................UACCCGUAAGACCGAACUUGUG....................................................................................................... 8253-208 Lsq-Mir-10-P1_5p
..............................UACCCGUAAGACCGAACUUGgg....................................................................................................... 836125-2 'Lsq-Mir-10-P1_5p
..............................UACCCGUAAGACCGAACUUGUGc...................................................................................................... 525619-4 Lsq-Mir-10-P1_5p
UGUCUAUAUAAAUUUGCAGCGUUCGCUGUUUACCCGUAAGACCGAACUUGUGUCUUAGCACCCUACCUAGUAGCGUUUUCAAAUUCGCCGCGAAUUAAUCAGACACAAGUUUGCCUUAACGGGUUGUCGGCGCUCUGUAUUACACACGAACAACU
.........................(((...(((((((((..((((((((((((...............................................)))))))))))).))).))))))...)))......................... (-27.72)


Bases    1 to  155

        10        20        30         40        50        60        70        
UGUCUAUAUAAAUUUGCAGCGUUCG   UUU      -   AC            UUAGCACCCUACCUAGUAGCGUU 
                         CUG   ACCCGU AAG  CGAACUUGUGUC                       \
                         GGC   UGGGCA UUC  GUUUGAACACAG                       U
UCAACAAGCACACAUUAUGUCUCGC   UGU      A   C-            ACUAAUUAAGCGCCGCUUAAACU 
   150       140       130       120        110       100        90        80  
 
___________________________________________________________________________________________________________________________________________________________

Known precursor: Lsq-Let-7_pre
Mature reads: 70418
Star reads: 268
Family: LET-7
Locus: scaffold157_size179281 102563 102727 +
Hairpin with 5p mature and reads mapped to scaffold157_size179281:102533-102757+
....................ACCGGUUGUCUGAGGUAGAU........................................................................................................................................................................................ 130267-12 
....................ACCGGUUGUCUGAGGUAGAUu....................................................................................................................................................................................... 658888-4 
............................UCUGAGGUAGAUGUAUCGAUUAGCU........................................................................................................................................................................... 174556-8 Lsq-Let-7_5p
.............................CUGAGGUAGAUGUAUCGAUUAGCU........................................................................................................................................................................... 123530-12 Lsq-Let-7_5p
..............................UGAGGUAGAUGUAUCGAUUA.............................................................................................................................................................................. 225290-6 'Lsq-Let-7_5p
..............................UGAGGUAGAUGUAUCGAUUAG............................................................................................................................................................................. 21053-86 'Lsq-Let-7_5p
..............................UGAGGUAGAUGUAUCGAUUug............................................................................................................................................................................. 886324-2 
..............................UGAGGUAGAUGUAUCGAUUAGg............................................................................................................................................................................ 1064485-2 'Lsq-Let-7_5p
..............................UGAGGUAGAUGUAUCGAUUAGC............................................................................................................................................................................ 207-3712 'Lsq-Let-7_5p
..............................UGAGGUAGAUGUAUCGAUUAuc............................................................................................................................................................................ 254403-4 'Lsq-Let-7_5p
..............................UGAGGUAGAUGUAUCGAUUAGa............................................................................................................................................................................ 91282-16 'Lsq-Let-7_5p
..............................UGAGGUAGAUGUAUCGAUUAGCU........................................................................................................................................................................... 10-66008 Lsq-Let-7_5p
..............................UGAGGUAGAUGUAUCGAUUAGaa........................................................................................................................................................................... 1116932-2 'Lsq-Let-7_5p
..............................UGAGGUAGAUGUAUCGAUUAGgu........................................................................................................................................................................... 135816-10 'Lsq-Let-7_5p
..............................UGAGGUAGAUGUAUCGAUUAGuu........................................................................................................................................................................... 141127-10 'Lsq-Let-7_5p
..............................UGAGGUAGAUGUAUCGAUUAGau........................................................................................................................................................................... 17641-104 'Lsq-Let-7_5p
..............................UGAGGUAGAUGUAUCGAUUAGCa........................................................................................................................................................................... 21077-86 'Lsq-Let-7_5p
..............................UGAGGUAGAUGUAUCGAUUAGCc........................................................................................................................................................................... 227479-6 'Lsq-Let-7_5p
..............................UGAGGUAGAUGUAUCGAUUAGCg........................................................................................................................................................................... 32823-54 'Lsq-Let-7_5p
..............................UGAGGUAGAUGUAUCGAUUAGCUa.......................................................................................................................................................................... 116110-12 Lsq-Let-7_5p
..............................UGAGGUAGAUGUAUCGAUUAGCUu.......................................................................................................................................................................... 5468-290 Lsq-Let-7_5p
..............................UGAGGUAGAUGUAUCGAUUAGCUuu......................................................................................................................................................................... 200668-8 Lsq-Let-7_5p
...............................GAGGUAGAUGUAUCGAUUAGCU........................................................................................................................................................................... 128947-12 'Lsq-Let-7_5p
................................AGGUAGAUGUAUCGAUUAGCU........................................................................................................................................................................... 666895-4 'Lsq-Let-7_5p
.................................GGUAGAUGUAUCGAUUAGCU........................................................................................................................................................................... 126516-12 
.....................................................GUUACUGGAUUAGUUCUCGUC...................................................................................................................................................... 450232-4 
.....................................................GUUACUGGAUUAGUUCUCGUCGUUG.................................................................................................................................................. 311191-4 
....................................................................................................................................................................CGAAACGGAGCUGAGCGAUGAUCU.................................... 395211-4 
..............................................................................................................................................................................CUGAGCGAUGAUCUACCUCUG............................. 47642-36 'Lsq-Let-7_3p*
..............................................................................................................................................................................CUGAGCGAUGAUCUACCUCUGu............................ 47484-36 'Lsq-Let-7_3p*
..............................................................................................................................................................................CUGAGCGAUGAUCUACCUCUGA............................ 8902-196 Lsq-Let-7_3p*
...............................................................................................................................................................................UGAGCGAUGAUCUACCUCUGu............................ 229313-6 'Lsq-Let-7_3p*
...............................................................................................................................................................................UGAGCGAUGAUCUACCUCUGAu........................... 347564-4 'Lsq-Let-7_3p*
................................................................................................................................................................................GAGCGAUGAUCUACCUCUGA............................ 346209-4 'Lsq-Let-7_3p*
CGGCUUGAGAGCUUGGAAAAACCGGUUGUCUGAGGUAGAUGUAUCGAUUAGCUGUUACUGGAUUAGUUCUCGUCGUUGUUACCUCACAGCCUUACCUCACAUCUAGUUUCUUUUGUGAGAGGCCCACUCGAUUUUUGAGUCGGCCUUAUCAUUCAGGCGAUGAACGAAACGGAGCUGAGCGAUGAUCUACCUCUGACAGCCCACAAUUCCUGCUCUCGCCUCUG
.........................(((((.(((((((((.(((((.((((((.......................................................................................................................)))))).)))))))))))))).)))))......................... (-29.52)


Bases    1 to  224

        10        20        30        40        50        60        70        80        90       100       110   
CGGCUUGAGAGCUUGGAAAAACCGG     U         G     A      GUUACUGGAUUAGUUCUCGUCGUUGUUACCUCACAGCCUUACCUCACAUCUAGUUUCUU 
                         UUGUC GAGGUAGAU UAUCG UUAGCU                                                           \
                         GACAG CUCCAUCUA GUAGC AGUCGA                                                           U
GUCUCCGCUCUCGUCCUUAACACCC     U         -     G      GGCAAAGCAAGUAGCGGACUUACUAUUCCGGCUGAGUUUUUAGCUCACCCGGAGAGUGU 
  220       210       200       190        180       170       160       150       140       130       120       
 
________________________________________________________________________________________________________________________________________________________________________________________________________________________________

Known precursor: Lsq-Mir-1992_pre
Mature reads: 1774
Star reads: 32
Family: MIR-1992
Locus: scaffold157_size179281 112286 112447 -
Hairpin with 3p mature and reads mapped to scaffold157_size179281:112256-112477-
..............................CGUCAGUGACCAAUGUGCUGUUA...................................................................................................................................................................... 491370-4 Lsq-Mir-1992_5p*
..............................CGUCAGUGACCAAUGUGCUGau....................................................................................................................................................................... 1317980-2 'Lsq-Mir-1992_5p*
..............................CGUCAGUGACCAAUGUGCUGUU....................................................................................................................................................................... 71889-22 'Lsq-Mir-1992_5p*
..............................CGUCAGUGACCAAUGUGCUGU........................................................................................................................................................................ 349541-4 'Lsq-Mir-1992_5p*
.........................................................................................................................................................................UCAGCAGUUGUCCACUGAUGGUU........................... 51789-32 Lsq-Mir-1992_3p
.........................................................................................................................................................................UCAGCAGUUGUCCACUGAUGGg............................ 1187682-2 'Lsq-Mir-1992_3p
.........................................................................................................................................................................UCAGCAGUUGUCCACUGAUGuu............................ 1253174-2 'Lsq-Mir-1992_3p
.........................................................................................................................................................................UCAGCAGUUGUCCACUGAUGGa............................ 155774-8 'Lsq-Mir-1992_3p
.........................................................................................................................................................................UCAGCAGUUGUCCACUGAUGGc............................ 580343-4 'Lsq-Mir-1992_3p
.........................................................................................................................................................................UCAGCAGUUGUCCACUGAUGGU............................ 619-1496 Lsq-Mir-1992_3p
.........................................................................................................................................................................UCAGCAGUUGUCCACUGAUGG............................. 48983-36 'Lsq-Mir-1992_3p
.........................................................................................................................................................................UCAGCAGUUGUCCACUGAUG.............................. 8974-194 'Lsq-Mir-1992_3p
...........................................................................................................................................................................AGCAGUUGUCCACUGAUGGU............................ 301961-4 'Lsq-Mir-1992_3p
CUGCCGAGCUGAUGCUAUUCAUAAGUCGAUCGUCAGUGACCAAUGUGCUGUUAGUCAUCUAAGCGAUAGCAUACAGGCCAAGUGGCUGUCGCUACCCGAUGAAUCAUUCUAACGUUUAGAAUGUCUCGGGCUUGCGACUUCAUUUUGGCUGCUAUUGCACAAAACACUAUCAGCAGUUGUCCACUGAUGGUUGACGGCCGGCAAAAGACUUUCAUUAUU
.........................(((((((((((((..((((.(((((.((((..............................................................................................................)))).)))))))))..)))))))))))))......................... (-27.80)


Bases    1 to  219

        10        20        30        40        50        60        70        80        90       100       110
CUGCCGAGCUGAUGCUAUUCAUAAG             AC    G     U    CAUCUAAGCGAUAGCAUACAGGCCAAGUGGCUGUCGCUACCCGAUGAAUCAUUC 
                         UCGAUCGUCAGUG  CAAU UGCUG UAGU                                                      U
                         AGUUGGUAGUCAC  GUUG ACGAC AUCA                                                      A
UUAUUACUUUCAGAAAACGGCCGGC             CU    -     U    CAAAACACGUUAUCGUCGGUUUUACUUCAGCGUUCGGGCUCUGUAAGAUUUGCA 
       210       200       190       180        170       160       150       140       130       120         
 
_____________________________________________________________________________________________________________________________________________________________________________________________________________________________

Known precursor: Lsq-Mir-315_pre
Mature reads: 26348
Star reads: 8
Family: MIR-315
Locus: scaffold162_size177011 104672 104740 -
Hairpin with 5p mature and reads mapped to scaffold162_size177011:104642-104770-
..............................UUUUGAUUGAAGCUCGGAGUGCCau......................................................................... 145727-10 Lsq-Mir-315_5p
..............................UUUUGAUUGAAGCUCGGAGUGCCuu......................................................................... 42423-42 Lsq-Mir-315_5p
..............................UUUUGAUUGAAGCUCGGAGUGCau.......................................................................... 1171759-2 'Lsq-Mir-315_5p
..............................UUUUGAUUGAAGCUCGGAGUGCCu.......................................................................... 1718-724 Lsq-Mir-315_5p
..............................UUUUGAUUGAAGCUCGGAGUGCCC.......................................................................... 213969-6 Lsq-Mir-315_5p
..............................UUUUGAUUGAAGCUCGGAGUGCuu.......................................................................... 215646-6 'Lsq-Mir-315_5p
..............................UUUUGAUUGAAGCUCGGAGUGCCg.......................................................................... 311198-4 Lsq-Mir-315_5p
..............................UUUUGAUUGAAGCUCGGAGUGCCa.......................................................................... 38026-46 Lsq-Mir-315_5p
..............................UUUUGAUUGAAGCUCGGAGUGCg........................................................................... 142064-10 'Lsq-Mir-315_5p
..............................UUUUGAUUGAAGCUCGGAGUGuu........................................................................... 160297-8 'Lsq-Mir-315_5p
..............................UUUUGAUUGAAGCUCGGAGUGCu........................................................................... 22930-80 'Lsq-Mir-315_5p
..............................UUUUGAUUGAAGCUCGGAGUGac........................................................................... 27918-64 'Lsq-Mir-315_5p
..............................UUUUGAUUGAAGCUCGGAGUGCa........................................................................... 73901-22 'Lsq-Mir-315_5p
..............................UUUUGAUUGAAGCUCGGAGUGaa........................................................................... 748272-2 'Lsq-Mir-315_5p
..............................UUUUGAUUGAAGCUCGGAGUGCC........................................................................... 95-8438 Lsq-Mir-315_5p
..............................UUUUGAUUGAAGCUCGGAGUaa............................................................................ 1396797-2 'Lsq-Mir-315_5p
..............................UUUUGAUUGAAGCUCGGAGUua............................................................................ 228291-6 'Lsq-Mir-315_5p
..............................UUUUGAUUGAAGCUCGGAGUGu............................................................................ 27586-66 'Lsq-Mir-315_5p
..............................UUUUGAUUGAAGCUCGGAGUGC............................................................................ 401-2078 'Lsq-Mir-315_5p
..............................UUUUGAUUGAAGCUCGGAGUGa............................................................................ 514219-4 'Lsq-Mir-315_5p
..............................UUUUGAUUGAAGCUCGGAGUuc............................................................................ 541867-4 'Lsq-Mir-315_5p
..............................UUUUGAUUGAAGCUCGGAGcg............................................................................. 1283620-2 
..............................UUUUGAUUGAAGCUCGGAGUu............................................................................. 22301-82 'Lsq-Mir-315_5p
..............................UUUUGAUUGAAGCUCGGAGUG............................................................................. 2915-484 'Lsq-Mir-315_5p
..............................UUUUGAUUGAAGCUCGGAGUa............................................................................. 478036-4 'Lsq-Mir-315_5p
..............................UUUUGAUUGAAGCUCGGAGa.............................................................................. 36923-48 
..............................UUUUGAUUGAAGCUCGGAGc.............................................................................. 416142-4 
..............................UUUUGAUUGAAGCUCGGAGU.............................................................................. 49-14078 'Lsq-Mir-315_5p
..............................UUUUGAUUGAAGCUCGGAGg.............................................................................. 73038-22 
...............................UUUGAUUGAAGCUCGGAGUGCC........................................................................... 560211-4 'Lsq-Mir-315_5p
..............................................................................CGCUUUGAGCACAAUCAAAAGC............................ 196502-8 Lsq-Mir-315_3p*
UCAGGUUUCUUCAACGCAGUCAUGGCGGGUUUUUGAUUGAAGCUCGGAGUGCCCUAGAAAUUUCCGAACGAAAAGCGGCGCUUUGAGCACAAUCAAAAGCCAACCUGGCUCGCAAUGUUCGACAUUUU
...........................((((((((((((..(((((((((((.........................))))))))))).))))))))))))........................... (-30.80)


Bases    1 to  128

        10        20        30        40        50        60     
UCAGGUUUCUUCAACGCAGUCAUGGCG            AA           CCUAGAAAUUUC 
                           GGUUUUUGAUUG  GCUCGGAGUGC            \
                           CCGAAAACUAAC  CGAGUUUCGCG            C
UUUUACAGCUUGUAACGCUCGGUCCAA            A-           GCGAAAAGCAAG 
      120       110       100        90         80        70     
 
________________________________________________________________________________________________________________________________

Known precursor: Lsq-Mir-Novel-6_pre
Mature reads: 1662
Star reads: 4
Locus: scaffold17_size450299 256523 256665 +
Hairpin with 3p mature and reads mapped to scaffold17_size450299:256493-256695+
..............................GUUCUCCUGCGAUAUUCGCC...................................................................................................................................................... 244669-4 Lsq-Mir-Novel-6_5p*
........................................................................................................................................................CGAACAUCGCAGUCGAACCc............................ 161096-8 'Lsq-Mir-Novel-6_3p
........................................................................................................................................................CGAACAUCGCAGUCGAACCu............................ 342868-4 'Lsq-Mir-Novel-6_3p
........................................................................................................................................................CGAACAUCGCAGUCGAACCA............................ 550-1646 Lsq-Mir-Novel-6_3p
........................................................................................................................................................CGAACAUCGCAGUCGAACCAu........................... 511869-4 Lsq-Mir-Novel-6_3p
UUGCCAGUGAAAUCGCAUCAUUCGCUGUUGGUUCUCCUGCGAUAUUCGCCGCGUGCGAAAGGUUAAGCUAAAGUCAUGAAGAGGGGAUGAGUUGAAAAAUAGUUUUCACCUCGCCCCUUCUUCAUGAUUUUACCAAGAUCGUUACUGUGCGGCGAACAUCGCAGUCGAACCAAAUACGGAAAAUAUUAGGGCACCAAGUC
...........................(((((((..(((((((.((((((((................................................................................................)))))))).)))))))..)))))))........................... (-33.55)


Bases    1 to  200

        10        20        30        40        50        60        70        80        90       100
UUGCCAGUGAAAUCGCAUCAUUCGCUG       UC       A        GUGCGAAAGGUUAAGCUAAAGUCAUGAAGAGGGGAUGAGUUGAAAAA 
                           UUGGUUC  CUGCGAU UUCGCCGC                                               U
                           AACCAAG  GACGCUA AAGCGGCG                                               A
CUGAACCACGGGAUUAUAAAAGGCAUA       CU       C        UGUCAUUGCUAGAACCAUUUUAGUACUUCUUCCCCGCUCCACUUUUG 
.       190       180       170       160       150       140       130       120       110         
 
__________________________________________________________________________________________________________________________________________________________________________________________________________

Known precursor: Lsq-Bantam-P4_pre
Mature reads: 8312
Star reads: 4
Family: BANTAM
Locus: scaffold25_size392769 302281 302344 -
Hairpin with 3p mature and reads mapped to scaffold25_size392769:302251-302374-
..............................CGGUUUUCUCUUGGUCCAUCUCGGA.................................................................. 510300-4 Lsq-Bantam-P4_5p*
.......................................................................CUGAGAUCUGAGUGAGAACU.............................. 861026-2 'Lsq-Bantam-P4_3p
........................................................................UGAGAUCUGAGUGAGAACUGGCUuu........................ 505466-4 Lsq-Bantam-P4_3p
........................................................................UGAGAUCUGAGUGAGAACUGGCUu......................... 159014-8 Lsq-Bantam-P4_3p
........................................................................UGAGAUCUGAGUGAGAACUGGCUc......................... 246647-4 Lsq-Bantam-P4_3p
........................................................................UGAGAUCUGAGUGAGAACUGGau.......................... 1388890-2 'Lsq-Bantam-P4_3p
........................................................................UGAGAUCUGAGUGAGAACUGGCU.......................... 1673-738 Lsq-Bantam-P4_3p
........................................................................UGAGAUCUGAGUGAGAACUGGCa.......................... 224732-6 Lsq-Bantam-P4_3p
........................................................................UGAGAUCUGAGUGAGAACUGGCg.......................... 484825-4 Lsq-Bantam-P4_3p
........................................................................UGAGAUCUGAGUGAGAACUGGa........................... 107760-14 'Lsq-Bantam-P4_3p
........................................................................UGAGAUCUGAGUGAGAACUGuc........................... 110682-14 'Lsq-Bantam-P4_3p
........................................................................UGAGAUCUGAGUGAGAACUGGu........................... 125066-12 'Lsq-Bantam-P4_3p
........................................................................UGAGAUCUGAGUGAGAACUGGC........................... 267-3034 Lsq-Bantam-P4_3p
........................................................................UGAGAUCUGAGUGAGAACUGG............................ 1177-946 'Lsq-Bantam-P4_3p
........................................................................UGAGAUCUGAGUGAGAACUGa............................ 17943-102 'Lsq-Bantam-P4_3p
........................................................................UGAGAUCUGAGUGAGAACUGu............................ 225606-6 'Lsq-Bantam-P4_3p
........................................................................UGAGAUCUGAGUGAGAACUuu............................ 228778-6 'Lsq-Bantam-P4_3p
........................................................................UGAGAUCUGAGUGAGAACUug............................ 549781-4 'Lsq-Bantam-P4_3p
........................................................................UGAGAUCUGAGUGAGAACUG............................. 239-3320 'Lsq-Bantam-P4_3p
........................................................................UGAGAUCUGAGUGAGAACUu............................. 25203-72 'Lsq-Bantam-P4_3p
........................................................................UGAGAUCUGAGUGAGAACUa............................. 94773-16 'Lsq-Bantam-P4_3p
ACAGUUUUCAGUUCUGAUCAAAAUGUUUGUCGGUUUUCUCUUGGUCCAUCUCGGAUGUGUUGUAAAUCAGUCUGAGAUCUGAGUGAGAACUGGCUAACAACAGAUCUAAGCGGCAUUUGUC
............................((((((((((.(((((...(((((((((.............)))))))))))))).))))))))))........................... (-26.60)


Bases    1 to  121

        10        20        30        40        50        60   
ACAGUUUUCAGUUCUGAUCAAAAUGUUU          U     UCC         GUGUUG 
                            GUCGGUUUUC CUUGG   AUCUCGGAU      \
                            CGGUCAAGAG GAGUC   UAGAGUCUG      U
CUGUUUACGGCGAAUCUAGACAACAAU-          U     ---         ACUAAA 
 .       110       100         90        80           70       
 
___________________________________________________________________________________________________________________________

Known precursor: Lsq-Bantam-P3_pre
Mature reads: 63176
Star reads: 0
Family: BANTAM
Locus: scaffold25_size392769 302431 302501 -
Hairpin with 3p mature and reads mapped to scaffold25_size392769:302401-302531-
...............................................................................CUGAGAUCAAAGUGAAAACUGGC.......................... 1273769-2 'Lsq-Bantam-P2_3p 'Lsq-Bantam-P3_3p
...............................................................................CUGAGAUCAAAGUGAAAACUGGu.......................... 645492-4 'Lsq-Bantam-P2_3p 'Lsq-Bantam-P3_3p
................................................................................UGAGAUCAAAGUGAAAACUGGCUu........................ 68850-24 'Lsq-Bantam-P2_3p Lsq-Bantam-P3_3p
................................................................................UGAGAUCAAAGUGAAAACUGGau......................... 1222554-2 'Lsq-Bantam-P2_3p 'Lsq-Bantam-P3_3p
................................................................................UGAGAUCAAAGUGAAAACUGGCU......................... 15910-114 'Lsq-Bantam-P2_3p Lsq-Bantam-P3_3p
................................................................................UGAGAUCAAAGUGAAAACUGug.......................... 1142278-2 'Lsq-Bantam-P3_3p
................................................................................UGAGAUCAAAGUGAAAACUGac.......................... 1400490-2 'Lsq-Bantam-P3_3p
................................................................................UGAGAUCAAAGUGAAAACUGGa.......................... 40243-44 'Lsq-Bantam-P2_3p 'Lsq-Bantam-P3_3p
................................................................................UGAGAUCAAAGUGAAAACUGuu.......................... 544409-4 'Lsq-Bantam-P3_3p
................................................................................UGAGAUCAAAGUGAAAACUGGu.......................... 56637-30 'Lsq-Bantam-P2_3p 'Lsq-Bantam-P3_3p
................................................................................UGAGAUCAAAGUGAAAACUGGC.......................... 92-8854 'Lsq-Bantam-P2_3p 'Lsq-Bantam-P3_3p
................................................................................UGAGAUCAAAGUGAAAACUGuc.......................... 98146-16 'Lsq-Bantam-P3_3p
................................................................................UGAGAUCAAAGUGAAAACUGu........................... 14980-122 'Lsq-Bantam-P3_3p
................................................................................UGAGAUCAAAGUGAAAACUGa........................... 14981-122 'Lsq-Bantam-P3_3p
................................................................................UGAGAUCAAAGUGAAAACUGG........................... 5995-272 'Lsq-Bantam-P2_3p 'Lsq-Bantam-P3_3p
................................................................................UGAGAUCAAAGUGAAAACUG............................ 12-53512 'Lsq-Bantam-P3_3p
................................................................................UGAGAUCAAAGUGAAAACUa............................ 1280115-2 
................................................................................UGAGAUCAAAGUGAAAACUc............................ 145866-10 
................................................................................UGAGAUCAAAGUGAAAACUu............................ 40913-44 
AUAACAUAGGGCUUAGCUGUCAGCCUGUCGGUUUUCACCUUGCAUCUGGGACGGAAAUUCCUAGCGAUUUCACAACUGUCUGAGAUCAAAGUGAAAACUGGCUGGUGUCAGUUAUUUCAAUAAGGUAG
..........................((((((((((((.(((.((((.((((.........................)))).))))))).)))))))))))).......................... (-27.20)


Bases    1 to  128

        10        20        30        40        50        60     
AUAACAUAGGGCUUAGCUGUCAGCCU            C   C    G    GGAAAUUCCUAG 
                          GUCGGUUUUCAC UUG AUCU GGAC            \
                          CGGUCAAAAGUG AAC UAGA UCUG            C
GAUGGAAUAACUUUAUUGACUGUGGU            A   -    G    UCAACACUUUAG 
      120       110       100        90         80        70     
 
__________________________________________________________________________________________________________________________________

Known precursor: Lsq-Bantam-P2_pre
Mature reads: 8616
Star reads: 4
Family: BANTAM
Locus: scaffold25_size392769 302977 303060 -
Hairpin with 3p mature and reads mapped to scaffold25_size392769:302947-303090-
..............................CGGUUCUCACCGUGCAUCUCUGA........................................................................................ 562807-4 Lsq-Bantam-P2_5p*
.............................................................................................UGAGAUCAAGGUGAAAACUGGCuu........................ 578854-4 'Lsq-Bantam-P1_3p 'Lsq-Bantam-P3_3p Lsq-Bantam-P2_3p
.............................................................................................UGAGAUCAAGGUGAAAACUGGCu......................... 37097-48 'Lsq-Bantam-P1_3p 'Lsq-Bantam-P3_3p Lsq-Bantam-P2_3p
.............................................................................................UGAGAUCAAGGUGAAAACUGGCC......................... 484094-4 'Lsq-Bantam-P1_3p 'Lsq-Bantam-P3_3p Lsq-Bantam-P2_3p
.............................................................................................UGAGAUCAAGGUGAAAACUGGC.......................... 4574-334 'Lsq-Bantam-P1_3p 'Lsq-Bantam-P3_3p Lsq-Bantam-P2_3p
.............................................................................................UGAGAUCAAGGUGAAAACUGac.......................... 851353-2 'Lsq-Bantam-P2_3p
.............................................................................................UGAGAUCAAGGUGAAAACUGG........................... 67083-24 'Lsq-Bantam-P1_3p 'Lsq-Bantam-P2_3p
.............................................................................................UGAGAUCAAGGUGAAAACUcg........................... 916753-2 'Lsq-Bantam-P2_3p
.............................................................................................UGAGAUCAAGGUGAAAACUGu........................... 93296-16 'Lsq-Bantam-P2_3p
.............................................................................................UGAGAUCAAGGUGAAAACUc............................ 1391616-2 'Lsq-Bantam-P2_3p
.............................................................................................UGAGAUCAAGGUGAAAACUu............................ 239269-6 'Lsq-Bantam-P2_3p
.............................................................................................UGAGAUCAAGGUGAAAACUG............................ 97-8174 'Lsq-Bantam-P2_3p
UUUAUUUCCAAUCAUGCAACACACGACAGUCGGUUCUCACCGUGCAUCUCUGACUUGAUUUAUUCAUCUGCUAUUUCCGGCGAGAAAAGUGUCUGAGAUCAAGGUGAAAACUGGCCGCCGUUUUUGUUCCGGUUCCGAUGA
............................(((((((.(((((.((.(((((.(((....................................))).))))))).))))).))))))).......................... (-26.11)


Bases    1 to  141

        10        20        30        40        50        60        70  
UUUAUUUCCAAUCAUGCAACACACGACA       C     G  C     U   UUGAUUUAUUCAUCUGC 
                            GUCGGUU UCACC UG AUCUC GAC                 U
                            CGGUCAA AGUGG AC UAGAG CUG                 A
AGUAGCCUUGGCCUUGUUUUUGCCGC--       A     A  -     U   UGAAAAGAGCGGCCUUU 
 .       130       120         110       100         90        80       
 
_______________________________________________________________________________________________________________________________________________

Known precursor: Lsq-Bantam-P1_pre
Mature reads: 2358
Star reads: 0
Family: BANTAM
Locus: scaffold25_size392769 303173 303242 -
Hairpin with 3p mature and reads mapped to scaffold25_size392769:303143-303272-
...............................................................................UGAGAUCAGGGUGAAAACUGGCu......................... 75309-22 'Lsq-Bantam-P2_3p Lsq-Bantam-P1_3p
...............................................................................UGAGAUCAGGGUGAAAACUGGC.......................... 14555-124 'Lsq-Bantam-P2_3p Lsq-Bantam-P1_3p
...............................................................................UGAGAUCAGGGUGAAAACUGG........................... 571124-4 'Lsq-Bantam-P1_3p 'Lsq-Bantam-P2_3p
...............................................................................UGAGAUCAGGGUGAAAACUGa........................... 58467-28 'Lsq-Bantam-P1_3p
...............................................................................UGAGAUCAGGGUGAAAACUG............................ 381-2176 'Lsq-Bantam-P1_3p
...............................................................................UGAGAUCAGGGUGAAAACUu............................ 593927-4 'Lsq-Bantam-P1_3p
CUAUUUUUUAAGCUGCCUCUUCGGUAGCCAGUUUCCAUCGUGUGUAUCUCGGACUGUACUUUUUUACUGAUUAAAAUUCUGAGAUCAGGGUGAAAACUGGCCAUGAAACAGGCUUAAUCGGCUUUUA
..........................((((((((.((((.((...(((((((..........................))))))))).)))).)))))))).......................... (-25.50)


Bases    1 to  127

        10        20        30        40        50        60     
CUAUUUUUUAAGCUGCCUCUUCGGUA        C    G  UGU       ACUGUACUUUUU 
                          GCCAGUUU CAUC UG   AUCUCGG            U
                          CGGUCAAA GUGG AC   UAGAGUC            A
AUUUUCGGCUAAUUCGGACAAAGUAC        A    G  ---       UUAAAAUUAGUC 
     120       110       100        90           80        70    
 
_________________________________________________________________________________________________________________________________

Known precursor: Lsq-Mir-750_pre
Mature reads: 37880
Star reads: 16
Family: MIR-750
Locus: scaffold293_size118447 93170 93493 +
Hairpin with 3p mature and reads mapped to scaffold293_size118447:93140-93523+
..............................CGUCGGGAGAUUAGAAAUGGCA......................................................................................................................................................................................................................................................................................................................................... 90114-16 Lsq-Mir-750_5p*
...............................GUCGGGAGAUUAGAAAUGGCAuu....................................................................................................................................................................................................................................................................................................................................... 485924-4 'Lsq-Mir-750_5p*
.................................................................................................................................................................................................................................................CACCCUGCUAACGCGCACUU........................................................................................................................ 387718-4 
...........................................................................................................................................................................................................................................................................................................................................UCAGAUCUAAAUCUUCCGGC.............................. 111-7370 'Lsq-Mir-750_3p
...........................................................................................................................................................................................................................................................................................................................................UCAGAUCUAAAUCUUCCGGa.............................. 72059-22 
...........................................................................................................................................................................................................................................................................................................................................UCAGAUCUAAAUCUUCCGGg.............................. 813980-2 
...........................................................................................................................................................................................................................................................................................................................................UCAGAUCUAAAUCUUCCGGCg............................. 117697-12 'Lsq-Mir-750_3p
...........................................................................................................................................................................................................................................................................................................................................UCAGAUCUAAAUCUUCCGGau............................. 1256070-2 
...........................................................................................................................................................................................................................................................................................................................................UCAGAUCUAAAUCUUCCGGua............................. 516093-4 
...........................................................................................................................................................................................................................................................................................................................................UCAGAUCUAAAUCUUCCGGCA............................. 52-13866 'Lsq-Mir-750_3p
...........................................................................................................................................................................................................................................................................................................................................UCAGAUCUAAAUCUUCCGGaa............................. 57298-30 
...........................................................................................................................................................................................................................................................................................................................................UCAGAUCUAAAUCUUCCGGCu............................. 8328-206 'Lsq-Mir-750_3p
...........................................................................................................................................................................................................................................................................................................................................UCAGAUCUAAAUCUUCCGGCuc............................ 1366802-2 'Lsq-Mir-750_3p
...........................................................................................................................................................................................................................................................................................................................................UCAGAUCUAAAUCUUCCGGCgg............................ 219106-6 'Lsq-Mir-750_3p
...........................................................................................................................................................................................................................................................................................................................................UCAGAUCUAAAUCUUCCGGCug............................ 28538-64 'Lsq-Mir-750_3p
...........................................................................................................................................................................................................................................................................................................................................UCAGAUCUAAAUCUUCCGGCAa............................ 651793-4 'Lsq-Mir-750_3p
...........................................................................................................................................................................................................................................................................................................................................UCAGAUCUAAAUCUUCCGGCAu............................ 7457-228 'Lsq-Mir-750_3p
...........................................................................................................................................................................................................................................................................................................................................UCAGAUCUAAAUCUUCCGGCAc............................ 82807-20 'Lsq-Mir-750_3p
...........................................................................................................................................................................................................................................................................................................................................UCAGAUCUAAAUCUUCCGGCAG............................ 89-9152 'Lsq-Mir-750_3p
...........................................................................................................................................................................................................................................................................................................................................UCAGAUCUAAAUCUUCCGGCAau........................... 1278459-2 'Lsq-Mir-750_3p
...........................................................................................................................................................................................................................................................................................................................................UCAGAUCUAAAUCUUCCGGCAuu........................... 17842-102 'Lsq-Mir-750_3p
...........................................................................................................................................................................................................................................................................................................................................UCAGAUCUAAAUCUUCCGGCAug........................... 215923-6 'Lsq-Mir-750_3p
...........................................................................................................................................................................................................................................................................................................................................UCAGAUCUAAAUCUUCCGGCAGG........................... 217-3598 Lsq-Mir-750_3p
...........................................................................................................................................................................................................................................................................................................................................UCAGAUCUAAAUCUUCCGGCAGc........................... 25829-70 'Lsq-Mir-750_3p
...........................................................................................................................................................................................................................................................................................................................................UCAGAUCUAAAUCUUCCGGCAGa........................... 26517-68 'Lsq-Mir-750_3p
...........................................................................................................................................................................................................................................................................................................................................UCAGAUCUAAAUCUUCCGGCAua........................... 343818-4 'Lsq-Mir-750_3p
...........................................................................................................................................................................................................................................................................................................................................UCAGAUCUAAAUCUUCCGGCAGu........................... 596-1532 'Lsq-Mir-750_3p
...........................................................................................................................................................................................................................................................................................................................................UCAGAUCUAAAUCUUCCGGCAGua.......................... 1000293-2 'Lsq-Mir-750_3p
...........................................................................................................................................................................................................................................................................................................................................UCAGAUCUAAAUCUUCCGGCAGGA.......................... 139656-10 Lsq-Mir-750_3p
...........................................................................................................................................................................................................................................................................................................................................UCAGAUCUAAAUCUUCCGGCAGuu.......................... 20777-88 'Lsq-Mir-750_3p
...........................................................................................................................................................................................................................................................................................................................................UCAGAUCUAAAUCUUCCGGCAGcu.......................... 436992-4 'Lsq-Mir-750_3p
...........................................................................................................................................................................................................................................................................................................................................UCAGAUCUAAAUCUUCCGGCAGGc.......................... 59363-28 Lsq-Mir-750_3p
...........................................................................................................................................................................................................................................................................................................................................UCAGAUCUAAAUCUUCCGGCAGGu.......................... 856-1190 Lsq-Mir-750_3p
...........................................................................................................................................................................................................................................................................................................................................UCAGAUCUAAAUCUUCCGGCAGGAu......................... 105893-14 Lsq-Mir-750_3p
...........................................................................................................................................................................................................................................................................................................................................UCAGAUCUAAAUCUUCCGGCAGGuu......................... 11661-154 Lsq-Mir-750_3p
...........................................................................................................................................................................................................................................................................................................................................UCAGAUCUAAAUCUUCCGGCAGGua......................... 122827-12 Lsq-Mir-750_3p
...........................................................................................................................................................................................................................................................................................................................................UCAGAUCUAAAUCUUCCGGCAGGcu......................... 1343805-2 Lsq-Mir-750_3p
...........................................................................................................................................................................................................................................................................................................................................UCAGAUCUAAAUCUUCCGGCAGGAuu........................ 564869-4 Lsq-Mir-750_3p
............................................................................................................................................................................................................................................................................................................................................CAGAUCUAAAUCUUCCGGCA............................. 219559-6 'Lsq-Mir-750_3p
............................................................................................................................................................................................................................................................................................................................................CAGAUCUAAAUCUUCCGGCAG............................ 43903-40 'Lsq-Mir-750_3p
............................................................................................................................................................................................................................................................................................................................................CAGAUCUAAAUCUUCCGGCAGG........................... 1277223-2 'Lsq-Mir-750_3p
............................................................................................................................................................................................................................................................................................................................................CAGAUCUAAAUCUUCCGGCAGu........................... 130885-12 'Lsq-Mir-750_3p
AUAAAACACGCAAAGUCGACGCGGGCCUCUCGUCGGGAGAUUAGAAAUGGCACUGUCGAAACUUGUGACUUAUUUCCGCGCUUAUAACGCAUUGCUCCGUGUCGCGUUCGCCUAGUUGAUAGCAAAACGGCGCCACGCCGUGGGCUGAAAAAUCGCGGCUGAAAACAACGUCGUGCGCGGGCGCGGGUAUUUAUAACAAGCGCGACCGGGCCGAUACCGGCUUCAGUCGCGUUUUUGUACACACCCUGCUAACGCGCACUUCGGUCGCACCUCAGCCUUCUGCUCAUCGGCGGCGGCGUGACACGCGUUCAAUGUCGAAAUAAACAUCGUGUCAGAUCUAAAUCUUCCGGCAGGAGAACUCGUCGCCAUCUGCUCAUCGAC
..........................((((.((((((((((((((..((((((...................................................................................................................................................................................................................................................................................))))))..))).))))))))))).))))......................... (-27.52)


Bases    1 to  381

        10        20        30        40         50        60        70        80        90       100       110       120       130       140       150       160       170       180       190 
AUAAAACACGCAAAGUCGACGCGGGC    C           -   AA      UGUCGAAACUUGUGACUUAUUUCCGCGCUUAUAACGCAUUGCUCCGUGUCGCGUUCGCCUAGUUGAUAGCAAAACGGCGCCACGCCGUGGGCUGAAAAAUCGCGGCUGAAAACAACGUCGUGCGCGGGCGCGGGUAU 
                          CUCU GUCGGGAGAUU AGA  UGGCAC                                                                                                                                         \
                          GAGG CGGCCUUCUAA UCU  ACUGUG                                                                                                                                         U
CAGCUACUCGUCUACCGCUGCUCAA-    A           A   AG      CUACAAAUAAAGCUGUAACUUGCGCACAGUGCGGCGGCGGCUACUCGUCUUCCGACUCCACGCUGGCUUCACGCGCAAUCGUCCCACACAUGUUUUUGCGCUGACUUCGGCCAUAGCCGGGCCAGCGCGAACAAUAU 
 .       370       360        350       340       330       320       310       300       290       280       270       260       250       240       230       220       210       200         
 
_______________________________________________________________________________________________________________________________________________________________________________________________________________________________________________________________________________________________________________________________________________________________________________________________

Known precursor: Lsq-Mir-1175_pre
Mature reads: 15286
Star reads: 8
Family: MIR-1175
Locus: scaffold293_size118447 93782 93863 +
Hairpin with 3p mature and reads mapped to scaffold293_size118447:93752-93893+
..............................AGUGGAGACGUAGUUGUCUCGC....................................................................................... 574422-4 'Lsq-Mir-1175_5p*
..............................AGUGGAGACGUAGUUGUCUCGCG...................................................................................... 473953-4 Lsq-Mir-1175_5p*
........................................................................................UGAGAUUCUACUCCUCCAGC............................... 21130-86 'Lsq-Mir-1175_3p
........................................................................................UGAGAUUCUACUCCUCCAGa............................... 857886-2 
........................................................................................UGAGAUUCUACUCCUCCAGCa.............................. 334542-4 'Lsq-Mir-1175_3p
........................................................................................UGAGAUUCUACUCCUCCAGau.............................. 568771-4 
........................................................................................UGAGAUUCUACUCCUCCAGuu.............................. 815368-2 
........................................................................................UGAGAUUCUACUCCUCCAGCU.............................. 990-1060 'Lsq-Mir-1175_3p
........................................................................................UGAGAUUCUACUCCUCCAGCcg............................. 514872-4 'Lsq-Mir-1175_3p
........................................................................................UGAGAUUCUACUCCUCCAGCgg............................. 53691-32 'Lsq-Mir-1175_3p
........................................................................................UGAGAUUCUACUCCUCCAGCag............................. 66178-24 'Lsq-Mir-1175_3p
........................................................................................UGAGAUUCUACUCCUCCAGCUG............................. 69-10562 'Lsq-Mir-1175_3p
........................................................................................UGAGAUUCUACUCCUCCAGCUu............................. 71786-22 'Lsq-Mir-1175_3p
........................................................................................UGAGAUUCUACUCCUCCAGCUug............................ 1008073-2 'Lsq-Mir-1175_3p
........................................................................................UGAGAUUCUACUCCUCCAGCUGg............................ 136466-10 'Lsq-Mir-1175_3p
........................................................................................UGAGAUUCUACUCCUCCAGCUua............................ 226988-6 'Lsq-Mir-1175_3p
........................................................................................UGAGAUUCUACUCCUCCAGCUGA............................ 285-2914 Lsq-Mir-1175_3p
........................................................................................UGAGAUUCUACUCCUCCAGCUGu............................ 4346-348 'Lsq-Mir-1175_3p
........................................................................................UGAGAUUCUACUCCUCCAGCUGc............................ 794382-2 'Lsq-Mir-1175_3p
........................................................................................UGAGAUUCUACUCCUCCAGCUGAU........................... 11868-152 Lsq-Mir-1175_3p
........................................................................................UGAGAUUCUACUCCUCCAGCUGua........................... 307015-4 'Lsq-Mir-1175_3p
........................................................................................UGAGAUUCUACUCCUCCAGCUGuu........................... 66468-24 'Lsq-Mir-1175_3p
........................................................................................UGAGAUUCUACUCCUCCAGCUGAUU.......................... 76426-20 Lsq-Mir-1175_3p
........................................................................................UGAGAUUCUACUCCUCCAGCUGAau.......................... 774101-2 Lsq-Mir-1175_3p
..........................................................................................AGAUUCUACUCCUCCAGCUGu............................ 438146-4 'Lsq-Mir-1175_3p
...........................................................................................GAUUCUACUCCUCCAGCUGA............................ 1180521-2 
GCUGUGACGCAUCAGGAGCUGCCCGCUAUCAGUGGAGACGUAGUUGUCUCGCGCGAAACCCCUCCGCAUCUUUUUGCAACCCAAAGCGUGAGAUUCUACUCCUCCAGCUGAUUGCGGAAAAGCUCACGACAUAUUUUCG
...........................((((((((((..((((..(((((((((...............................))))))))).))))..))))).)))))........................... (-31.17)


Bases    1 to  139

        10        20        30         40        50        60          
GCUGUGACGCAUCAGGAGCUGCCCGCU     -     AC    UU         GAAACCCCUCCGCAU 
                           AUCAG UGGAG  GUAG  GUCUCGCGC               \
                           UAGUC ACCUC  CAUC  UAGAGUGCG               C
GCUUUUAUACAGCACUCGAAAAGGCGU     G     CU    U-         AAACCCAACGUUUUU 
       130       120       110       100         90        80          
 
_____________________________________________________________________________________________________________________________________________

Known precursor: Lsq-Mir-279_P1_pre
Mature reads: 7006
Star reads: 6
Family: MIR-279
Locus: scaffold3221_size2504 1722 1790 +
Locus: scaffold27_size381727 71672 71740 -
Hairpin with 3p mature and reads mapped to scaffold3221_size2504:1692-1820+|scaffold27_size381727:71642-71770-
..............................CGUGGGUGGCUUUCUAAUCGU........................................................................... 352166-4 'Lsq-Mir-279-P1_5p* 'Lsq-Mir-279-P2_5p*
..............................CGUGGGUGGCUUUCUAAUCGUG.......................................................................... 1118998-2 Lsq-Mir-279-P1_5p* Lsq-Mir-279-P2_5p*
................................................................ACGGUACUCGCAUGACUAGAUUAC...................................... 512747-4 
............................................................................UGACUAGAUUACCACUCAUC.............................. 26049-70 'Lsq-Mir-279-P1_3p* 'Lsq-Mir-279-P2_3p*
............................................................................UGACUAGAUUACCACUCAUag............................. 1242503-2 'Lsq-Mir-279-P1_3p* 'Lsq-Mir-279-P2_3p*
............................................................................UGACUAGAUUACCACUCAUCu............................. 55877-30 'Lsq-Mir-279-P1_3p* 'Lsq-Mir-279-P2_3p*
............................................................................UGACUAGAUUACCACUCAUCG............................. 9820-180 'Lsq-Mir-279-P1_3p* 'Lsq-Mir-279-P2_3p*
............................................................................UGACUAGAUUACCACUCAUCGg............................ 118220-12 'Lsq-Mir-279-P1_3p* 'Lsq-Mir-279-P2_3p*
............................................................................UGACUAGAUUACCACUCAUCaa............................ 1241288-2 'Lsq-Mir-279-P1_3p* 'Lsq-Mir-279-P2_3p*
............................................................................UGACUAGAUUACCACUCAUCGA............................ 131-6462 Lsq-Mir-279-P1_3p* Lsq-Mir-279-P2_3p*
............................................................................UGACUAGAUUACCACUCAUCua............................ 172149-8 'Lsq-Mir-279-P1_3p* 'Lsq-Mir-279-P2_3p*
............................................................................UGACUAGAUUACCACUCAUCGu............................ 78350-20 'Lsq-Mir-279-P1_3p* 'Lsq-Mir-279-P2_3p*
............................................................................UGACUAGAUUACCACUCAUCGAC........................... 143463-10 Lsq-Mir-279-P1_3p* Lsq-Mir-279-P2_3p*
............................................................................UGACUAGAUUACCACUCAUCGAu........................... 9311-188 Lsq-Mir-279-P1_3p* Lsq-Mir-279-P2_3p*
............................................................................UGACUAGAUUACCACUCAUCGAuu.......................... 73152-22 Lsq-Mir-279-P1_3p* Lsq-Mir-279-P2_3p*
.............................................................................GACUAGAUUACCACUCAUCGA............................ 751907-2 'Lsq-Mir-279-P1_3p* 'Lsq-Mir-279-P2_3p*
GUCGUCAUCAAACGCCGGUGUCGCAGUGUUCGUGGGUGGCUUUCUAAUCGUGCUUCGUUCACAAACGGUACUCGCAUGACUAGAUUACCACUCAUCGACACUGACACUGUUUGCAAUAUAUUGUAU
.........................(((((.((((((((...((((.((((((....................)))))).))))...)))))))).)))))......................... (-28.80)


Bases    1 to  126

        10        20        30        40        50        60   
GUCGUCAUCAAACGCCGGUGUCGCA     C        CUU    A      UUCGUUCAC 
                         GUGUU GUGGGUGG   UCUA UCGUGC         A
                         CACAG UACUCACC   AGAU AGUACG         A
UAUGUUAUAUAACGUUUGUCACAGU     C        AUU    C      CUCAUGGCA 
    120       110       100        90        80        70      
 
________________________________________________________________________________________________________________________________

Known precursor: Lsq-Mir-31_pre
Mature reads: 5032
Star reads: 4
Family: MIR-31
Locus: scaffold344_size105934 92114 92233 -
Hairpin with 5p mature and reads mapped to scaffold344_size105934:92084-92263-
.............................AAGGCAAGAUGCUGGCAUAGCUGAu............................................................................................................................. 492888-4 'Aca-Mir-31_5p 'Ami-Mir-31_5p 'Bta-Mir-31_5p 'Cel-Mir-31_5p 'Cfa-Mir-31_5p 'Cgi-Mir-31_5p 'Cli-Mir-31_5p 'Cpi-Mir-31_5p 'Cpo-Mir-31_5p 'Cte-Mir-31_5p 'Dno-Mir-31_5p 'Efe-Mir-31_5p 'Ete-Mir-31_5p 'Gga-Mir-31_5p 'Hsa-Mir-31_5p 'Lgi-Mir-31_5p 'Mle-Mir-31_5p 'Mml-Mir-31_5p 'Mmu-Mir-31_5p 'Ocu-Mir-31_5p 'Rno-Mir-31_5p 'Sko-Mir-31_5p 'Spu-Mir-31_5p 'Xtr-Mir-31_5p Lsq-Mir-31_5p
..............................AGGCAAGAUGCUGGCAUAGCUGAu............................................................................................................................. 673089-4 'Aca-Mir-31_5p 'Ami-Mir-31_5p 'Bta-Mir-31_5p 'Cel-Mir-31_5p 'Cfa-Mir-31_5p 'Cgi-Mir-31_5p 'Cli-Mir-31_5p 'Cpi-Mir-31_5p 'Cpo-Mir-31_5p 'Cte-Mir-31_5p 'Dno-Mir-31_5p 'Efe-Mir-31_5p 'Ete-Mir-31_5p 'Gga-Mir-31_5p 'Hsa-Mir-31_5p 'Lgi-Mir-31_5p 'Mle-Mir-31_5p 'Mml-Mir-31_5p 'Mmu-Mir-31_5p 'Ocu-Mir-31_5p 'Rno-Mir-31_5p 'Sko-Mir-31_5p 'Spu-Mir-31_5p 'Xtr-Mir-31_5p Lsq-Mir-31_5p
..............................AGGCAAGAUGCUGGCAUAGCUGu.............................................................................................................................. 284097-4 'Aca-Mir-31_5p 'Ami-Mir-31_5p 'Cel-Mir-31_5p 'Cgi-Mir-31_5p 'Cli-Mir-31_5p 'Cpi-Mir-31_5p 'Cte-Mir-31_5p 'Efe-Mir-31_5p 'Gga-Mir-31_5p 'Lgi-Mir-31_5p 'Lsq-Mir-31_5p 'Mle-Mir-31_5p 'Sko-Mir-31_5p 'Spu-Mir-31_5p 'Xtr-Mir-31_5p Bta-Mir-31_5p Cfa-Mir-31_5p Cpo-Mir-31_5p Dno-Mir-31_5p Ete-Mir-31_5p Hsa-Mir-31_5p Mml-Mir-31_5p Mmu-Mir-31_5p Ocu-Mir-31_5p Rno-Mir-31_5p
..............................AGGCAAGAUGCUGGCAUAGCUGA.............................................................................................................................. 71849-22 'Aca-Mir-31_5p 'Ami-Mir-31_5p 'Bta-Mir-31_5p 'Cel-Mir-31_5p 'Cfa-Mir-31_5p 'Cgi-Mir-31_5p 'Cli-Mir-31_5p 'Cpi-Mir-31_5p 'Cpo-Mir-31_5p 'Cte-Mir-31_5p 'Dno-Mir-31_5p 'Efe-Mir-31_5p 'Ete-Mir-31_5p 'Gga-Mir-31_5p 'Hsa-Mir-31_5p 'Lgi-Mir-31_5p 'Mle-Mir-31_5p 'Mml-Mir-31_5p 'Mmu-Mir-31_5p 'Ocu-Mir-31_5p 'Rno-Mir-31_5p 'Sko-Mir-31_5p 'Spu-Mir-31_5p 'Xtr-Mir-31_5p Lsq-Mir-31_5p
..............................AGGCAAGAUGCUGGCAUAGCUa............................................................................................................................... 1078197-2 'Bta-Mir-31_5p 'Cfa-Mir-31_5p 'Cpo-Mir-31_5p 'Dno-Mir-31_5p 'Ete-Mir-31_5p 'Hsa-Mir-31_5p 'Lsq-Mir-31_5p 'Mml-Mir-31_5p 'Mmu-Mir-31_5p 'Ocu-Mir-31_5p 'Rno-Mir-31_5p
..............................AGGCAAGAUGCUGGCAUAGCUG............................................................................................................................... 38564-46 'Aca-Mir-31_5p 'Ami-Mir-31_5p 'Bta-Mir-31_5p 'Cel-Mir-31_5p 'Cfa-Mir-31_5p 'Cgi-Mir-31_5p 'Cli-Mir-31_5p 'Cpi-Mir-31_5p 'Cpo-Mir-31_5p 'Cte-Mir-31_5p 'Dno-Mir-31_5p 'Efe-Mir-31_5p 'Ete-Mir-31_5p 'Gga-Mir-31_5p 'Hsa-Mir-31_5p 'Lgi-Mir-31_5p 'Lsq-Mir-31_5p 'Mle-Mir-31_5p 'Mml-Mir-31_5p 'Mmu-Mir-31_5p 'Ocu-Mir-31_5p 'Rno-Mir-31_5p 'Sko-Mir-31_5p 'Spu-Mir-31_5p 'Xtr-Mir-31_5p
..............................AGGCAAGAUGCUGGCAUAGCUc............................................................................................................................... 489885-4 'Bta-Mir-31_5p 'Cfa-Mir-31_5p 'Cpo-Mir-31_5p 'Dno-Mir-31_5p 'Ete-Mir-31_5p 'Hsa-Mir-31_5p 'Lsq-Mir-31_5p 'Mml-Mir-31_5p 'Mmu-Mir-31_5p 'Ocu-Mir-31_5p 'Rno-Mir-31_5p
..............................AGGCAAGAUGCUGGCAUAGCUu............................................................................................................................... 68585-24 'Bta-Mir-31_5p 'Cfa-Mir-31_5p 'Cpo-Mir-31_5p 'Dno-Mir-31_5p 'Ete-Mir-31_5p 'Hsa-Mir-31_5p 'Lsq-Mir-31_5p 'Mml-Mir-31_5p 'Mmu-Mir-31_5p 'Ocu-Mir-31_5p 'Rno-Mir-31_5p
..............................AGGCAAGAUGCUGGCAUAGCa................................................................................................................................ 105070-14 'Bta-Mir-31_5p 'Cfa-Mir-31_5p 'Cpo-Mir-31_5p 'Dno-Mir-31_5p 'Ete-Mir-31_5p 'Hsa-Mir-31_5p 'Lsq-Mir-31_5p 'Mml-Mir-31_5p 'Mmu-Mir-31_5p 'Ocu-Mir-31_5p 'Rno-Mir-31_5p
..............................AGGCAAGAUGCUGGCAUAGCg................................................................................................................................ 114712-12 'Bta-Mir-31_5p 'Cfa-Mir-31_5p 'Cpo-Mir-31_5p 'Dno-Mir-31_5p 'Ete-Mir-31_5p 'Hsa-Mir-31_5p 'Lsq-Mir-31_5p 'Mml-Mir-31_5p 'Mmu-Mir-31_5p 'Ocu-Mir-31_5p 'Rno-Mir-31_5p
..............................AGGCAAGAUGCUGGCAUAGCU................................................................................................................................ 184-4306 'Bta-Mir-31_5p 'Cfa-Mir-31_5p 'Cpo-Mir-31_5p 'Dno-Mir-31_5p 'Ete-Mir-31_5p 'Hsa-Mir-31_5p 'Lsq-Mir-31_5p 'Mml-Mir-31_5p 'Mmu-Mir-31_5p 'Ocu-Mir-31_5p 'Rno-Mir-31_5p
..............................AGGCAAGAUGCUGGCAUAGau................................................................................................................................ 187338-8 
..............................AGGCAAGAUGCUGGCAUAGC................................................................................................................................. 2318-578 'Bta-Mir-31_5p 'Cfa-Mir-31_5p 'Cpo-Mir-31_5p 'Dno-Mir-31_5p 'Ete-Mir-31_5p 'Hsa-Mir-31_5p 'Lsq-Mir-31_5p 'Mml-Mir-31_5p 'Mmu-Mir-31_5p 'Ocu-Mir-31_5p 'Rno-Mir-31_5p
..............................AGGCAAGAUGCUGGCAUAGu................................................................................................................................. 591837-4 
..............................AGGCAAGAUGCUGGCAUAGa................................................................................................................................. 591839-4 
................................................................................................................................AGCUGUGACGCAUGGUUGCCAUA............................ 343309-4 Lsq-Mir-31_3p*
UAAAAUACAGUUGAGCUUUGAUUUUGGGCAAGGCAAGAUGCUGGCAUAGCUGAGUGAACAAUUUUCGAGGCACUAAUACUCGGUUGUAAACUGUGAAGUUUCCACCGAGCAUAAGGCUUCAUGAUCUCAGCUGUGACGCAUGGUUGCCAUACCUUCUUUCAUCGCAUUUCACUAUUAUU
.........................(((...(((((.((((.(.(((((((((.........................................................................))))))))).)))))..)))))...)))......................... (-23.75)


Bases    1 to  179

        10        20        30         40        50        60        70        80          
UAAAAUACAGUUGAGCUUUGAUUUU   CAA     G-    U G         GUGAACAAUUUUCGAGGCACUAAUACUCGGUUGUAA 
                         GGG   GGCAA  AUGC G CAUAGCUGA                                    \
                         UCC   CCGUU  UACG C GUGUCGACU                                    A
UUAUUAUCACUUUACGCUACUUUCU   AUA     GG    - A         CUAGUACUUCGGAAUACGAGCCACCUUUGAAGUGUC 
       170       160       150       140        130       120       110       100          
 
___________________________________________________________________________________________________________________________________________________________________________________

Known precursor: Lsq-Mir-Novel-1_pre
Mature reads: 2374
Star reads: 62
Locus: scaffold352_size103031 51667 51755 +
Hairpin with 3p mature and reads mapped to scaffold352_size103031:51637-51785+
..............................GCCUCGAGUCUAUUUGUGGAGC.............................................................................................. 170009-8 'Lsq-Mir-Novel-1_5p*
..............................GCCUCGAGUCUAUUUGUGGAGCC............................................................................................. 37517-48 'Lsq-Mir-Novel-1_5p*
..............................GCCUCGAGUCUAUUUGUGGAGCCU............................................................................................ 362535-4 Lsq-Mir-Novel-1_5p*
..............................GCCUCGAGUCUAUUUGUGGAGCuu............................................................................................ 815803-2 'Lsq-Mir-Novel-1_5p*
..................................CGAGUCUAUUUGUGGAGCCU............................................................................................ 193801-8 
...............................................................................................UUGCACAAUAGUACUCAGGG............................... 1727-722 'Lsq-Mir-Novel-1_3p
...............................................................................................UUGCACAAUAGUACUCAGGGa.............................. 223692-6 'Lsq-Mir-Novel-1_3p
...............................................................................................UUGCACAAUAGUACUCAGGGC.............................. 2584-534 'Lsq-Mir-Novel-1_3p
...............................................................................................UUGCACAAUAGUACUCAGGGCG............................. 19485-94 'Lsq-Mir-Novel-1_3p
...............................................................................................UUGCACAAUAGUACUCAGGGCGA............................ 1099-994 Lsq-Mir-Novel-1_3p
...............................................................................................UUGCACAAUAGUACUCAGGGCuu............................ 1223155-2 'Lsq-Mir-Novel-1_3p
...............................................................................................UUGCACAAUAGUACUCAGGGCGu............................ 138684-10 'Lsq-Mir-Novel-1_3p
...............................................................................................UUGCACAAUAGUACUCAGGGCGAu........................... 205918-8 Lsq-Mir-Novel-1_3p
...............................................................................................UUGCACAAUAGUACUCAGGGCGAa........................... 704449-4 Lsq-Mir-Novel-1_3p
................................................................................................UGCACAAUAGUACUCAGGGCGA............................ 164384-8 'Lsq-Mir-Novel-1_3p
UUCGAUACAAUGCAAUUAGGGCGCUCAGUUGCCUCGAGUCUAUUUGUGGAGCCUGUCUAGCAAUUGUUUUAUUGAAAAAUUGCGAGUGUCUCAGGUUGCACAAUAGUACUCAGGGCGACGGGGCAUCGCCCGGUAACAAUUUCAAU
...........................(((((((.(((((((((.(((.((((((....................................)))))).)))))))).)))).)))))))........................... (-32.71)


Bases    1 to  146

        10        20        30         40        50        60        70   
UUCGAUACAAUGCAAUUAGGGCGCUCA       C    -     U   G      UCUAGCAAUUGUUUUAU 
                           GUUGCCU GAGU CUAUU GUG AGCCUG                 U
                           CAGCGGG CUCA GAUAA CAC UUGGAC                 G
UAACUUUAACAAUGGCCCGCUACGGGG       A    U     -   G      UCUGUGAGCGUUAAAAA 
    140       130       120       110        100        90        80      
 
____________________________________________________________________________________________________________________________________________________

Known precursor: Lsq-Mir-Novel-2_pre
Mature reads: 182
Star reads: 8
Locus: scaffold352_size103031 51826 51887 +
Hairpin with 3p mature and reads mapped to scaffold352_size103031:51796-51917+
..............................CCCGAUAUCGCAUUUGUGCCGGU.................................................................. 607104-4 Lsq-Mir-Novel-2_5p*
................................CGAUAUCGCAUUUGUGCCGGU.................................................................. 620247-4 'Lsq-Mir-Novel-2_5p*
......................................................................UGGCACAAUCCGAUGUCAGG............................. 27711-66 'Lsq-Mir-Novel-2_3p
......................................................................UGGCACAAUCCGAUGUCAGGG............................ 38001-46 'Lsq-Mir-Novel-2_3p
......................................................................UGGCACAAUCCGAUGUCAGGGG........................... 81352-20 'Lsq-Mir-Novel-2_3p 'Lsq-Mir-Novel-3_3p
......................................................................UGGCACAAUCCGAUGUCAGGGGA.......................... 154396-8 'Lsq-Mir-Novel-3_3p Lsq-Mir-Novel-2_3p
......................................................................UGGCACAAUCCGAUGUCAGGGGu.......................... 289384-4 'Lsq-Mir-Novel-2_3p 'Lsq-Mir-Novel-3_3p
......................................................................UGGCACAAUCCGAUGUCAGGGGc.......................... 526338-4 'Lsq-Mir-Novel-2_3p 'Lsq-Mir-Novel-3_3p
......................................................................UGGCACAAUCCGAUGUCAGGGGAc......................... 217261-6 'Lsq-Mir-Novel-3_3p Lsq-Mir-Novel-2_3p
......................................................................UGGCACAAUCCGAUGUCAGGGGAU......................... 59454-28 'Lsq-Mir-Novel-3_3p Lsq-Mir-Novel-2_3p
.......................................................................GGCACAAUCCGAUGUCAGGGGAU......................... 239087-6 'Lsq-Mir-Novel-2_3p
.......................................................................GGCACAAUCCGAUGUCAGGGGAUG........................ 391999-4 'Lsq-Mir-Novel-2_3p
.........................................................................CACAAUCCGAUGUCAGGGGA.......................... 984289-2 
UUUUUCUCAGAAUUUUUACAGCCCUCCGAACCCGAUAUCGCAUUUGUGCCGGUGUUCCCAGUUAAUCAACUGGCACAAUCCGAUGUCAGGGGAUGGCGGUCUGAUUAUUCUUAAUUUGU
..............................((((((((((...((((((((((...............))))))))))..))))))).)))............................ (-28.60)


Bases    1 to  119

        10        20        30         40        50        60 
UUUUUCUCAGAAUUUUUACAGCCCUCCGAA   -       CAU          GUUCCCA 
                              CCC GAUAUCG   UUGUGCCGGU       \
                              GGG CUGUAGC   AACACGGUCA       G
UGUUUAAUUCUUAUUAGUCUGGCGGUAG--   A       CU-          ACUAAUU 
       110       100          90        80         70         
 
_________________________________________________________________________________________________________________________

Known precursor: Lsq-Mir-Novel-3_pre
Mature reads: 284
Star reads: 24
Locus: scaffold352_size103031 51952 52023 +
Hairpin with 3p mature and reads mapped to scaffold352_size103031:51922-52053+
..............................CCCGACAUCUUUUUGUGAGCA.............................................................................. 287687-4 'Lsq-Mir-Novel-3_5p*
..............................CCCGACAUCUUUUUGUGAGCAGU............................................................................ 124164-12 Lsq-Mir-Novel-3_5p*
..............................CCCGACAUCUUUUUGUGAGCAGUu........................................................................... 511297-4 Lsq-Mir-Novel-3_5p*
..............................CCCGACAUCUUUUUGUGAGCAGUGUU......................................................................... 261993-4 Lsq-Mir-Novel-3_5p*
.....................................................GUUCGGUAUUAAAAACCGGGUCGCAC.................................................. 1297246-2 
...............................................................................UGGCACAAACCGAUGUCAGG.............................. 18558-98 'Lsq-Mir-Novel-3_3p
...............................................................................UGGCACAAACCGAUGUCAGGG............................. 12665-142 'Lsq-Mir-Novel-3_3p
...............................................................................UGGCACAAACCGAUGUCAGGa............................. 253708-4 'Lsq-Mir-Novel-3_3p
...............................................................................UGGCACAAACCGAUGUCAGug............................. 782153-2 
...............................................................................UGGCACAAACCGAUGUCAGGGG............................ 64762-26 'Lsq-Mir-Novel-2_3p 'Lsq-Mir-Novel-3_3p
...............................................................................UGGCACAAACCGAUGUCAGGGGA........................... 697970-4 'Lsq-Mir-Novel-2_3p Lsq-Mir-Novel-3_3p
...............................................................................UGGCACAAACCGAUGUCAGGGGu........................... 697973-4 'Lsq-Mir-Novel-2_3p 'Lsq-Mir-Novel-3_3p
...............................................................................UGGCACAAACCGAUGUCAGGGGAU.......................... 591488-4 'Lsq-Mir-Novel-2_3p Lsq-Mir-Novel-3_3p
.................................................................................GCACAAACCGAUGUCAGGGGu........................... 317812-4 'Lsq-Mir-Novel-3_3p
UUUUCAAUUUUUAAUUCACCUUUUACGGUUCCCGACAUCUUUUUGUGAGCAGUGUUCGGUAUUAAAAACCGGGUCGCACUGGCACAAACCGAUGUCAGGGGAUCGUAGGGUGUUCAAUCAAUUUUUUCA
..........................(((((((((((((..((((((..((((((....................)))))).))))))..)))))).)))))))......................... (-31.30)


Bases    1 to  129

        10        20        30         40        50        60     
UUUUCAAUUUUUAAUUCACCUUUUAC       -      UU      AG      UCGGUAUUA 
                          GGUUCCC GACAUC  UUUGUG  CAGUGU         A
                          CUAGGGG CUGUAG  AAACAC  GUCACG         A
ACUUUUUUAACUAACUUGUGGGAUG-       A      CC      G-      CUGGGCCAA 
       120       110        100        90         80        70    
 
___________________________________________________________________________________________________________________________________

Known precursor: Lsq-Mir-2-P2_pre
Mature reads: 2894
Star reads: 46
Family: MIR-2
Locus: scaffold352_size103031 52089 52163 +
Hairpin with 3p mature and reads mapped to scaffold352_size103031:52059-52193+
..............................GCCUAGUUUGGACUUGGGAUUGC............................................................................... 49389-34 Lsq-Mir-2-P2_5p*
..............................GCCUAGUUUGGACUUGGGAUUGCU.............................................................................. 111336-12 Lsq-Mir-2-P2_5p*
.........................................ACUUGGGAUUGCUGUCUUGCCU..................................................................... 580162-4 
...................................................................................UAUCACAGUCCAGACAAGGa............................. 138773-10 'Lsq-Mir-2-P2_3p
...................................................................................UAUCACAGUCCAGACAAGGU............................. 484-1808 'Lsq-Mir-2-P2_3p
...................................................................................UAUCACAGUCCAGACAAGGg............................. 911068-2 'Lsq-Mir-2-P2_3p
...................................................................................UAUCACAGUCCAGACAAGGag............................ 1074873-2 'Lsq-Mir-2-P2_3p
...................................................................................UAUCACAGUCCAGACAAGGgg............................ 1357820-2 'Lsq-Mir-2-P2_3p
...................................................................................UAUCACAGUCCAGACAAGGUu............................ 150341-8 'Lsq-Mir-2-P2_3p
...................................................................................UAUCACAGUCCAGACAAGGUG............................ 1870-678 'Lsq-Mir-2-P2_3p
...................................................................................UAUCACAGUCCAGACAAGGUa............................ 257350-4 'Lsq-Mir-2-P2_3p
...................................................................................UAUCACAGUCCAGACAAGGUGA........................... 4178-360 Lsq-Mir-2-P2_3p
...................................................................................UAUCACAGUCCAGACAAGGUGg........................... 77044-20 'Lsq-Mir-2-P2_3p
UUUACUAUAUUUUGUAAGCGCUUUUCUGGCGCCUAGUUUGGACUUGGGAUUGCUGUCUUGCCUUGAAAAAGCAUGUCAUCAGCUAUCACAGUCCAGACAAGGUGACGGCAUCGCUUUAACAAUUUUCCGAUU
.............................(((((.(((((((((.(.(((.((((........................)))).))).)))))))))).)))))............................ (-27.60)


Bases    1 to  132

        10        20        30        40        50        60       
UUUACUAUAUUUUGUAAGCGCUUUUCUGG     A         U G   U    UCUUGCCUUGA 
                             CGCCU GUUUGGACU G GAU GCUG           A
                             GUGGA CAGACCUGA C CUA CGAC           A
UUAGCCUUUUAACAAUUUCGCUACGGCA-     A         - A   U    UACUGUACGAA 
130       120       110        100        90         80        70  
 
______________________________________________________________________________________________________________________________________

Known precursor: Lsq-Mir-Novel-4_pre
Mature reads: 17500
Star reads: 64
Locus: scaffold352_size103031 52225 52286 +
Hairpin with 3p mature and reads mapped to scaffold352_size103031:52195-52316+
..............................CCCUUGUUCUGGUGGUGCAGCC................................................................... 28417-64 Lsq-Mir-Novel-4_5p*
...............................CCUUGUUCUGGUGGUGCAGC.................................................................... 484043-4 'Lsq-Mir-Novel-4_5p*
....................................................................UUGCACAACAGAACUCAGGG............................... 14118-128 'Lsq-Mir-Novel-4_3p
....................................................................UUGCACAACAGAACUCAGGGa.............................. 134765-12 'Lsq-Mir-Novel-4_3p
....................................................................UUGCACAACAGAACUCAGGuc.............................. 135645-10 
....................................................................UUGCACAACAGAACUCAGGGu.............................. 1395096-2 'Lsq-Mir-Novel-4_3p
....................................................................UUGCACAACAGAACUCAGGGC.............................. 214-3648 'Lsq-Mir-Novel-4_3p
....................................................................UUGCACAACAGAACUCAGGcc.............................. 752193-2 
....................................................................UUGCACAACAGAACUCAGGGCa............................. 144502-10 'Lsq-Mir-Novel-4_3p
....................................................................UUGCACAACAGAACUCAGGGCG............................. 2081-628 'Lsq-Mir-Novel-4_3p
....................................................................UUGCACAACAGAACUCAGGGCc............................. 231690-6 'Lsq-Mir-Novel-4_3p
....................................................................UUGCACAACAGAACUCAGGGCu............................. 74692-22 'Lsq-Mir-Novel-4_3p
....................................................................UUGCACAACAGAACUCAGGGCGu............................ 15090-120 'Lsq-Mir-Novel-4_3p
....................................................................UUGCACAACAGAACUCAGGGCua............................ 172790-8 'Lsq-Mir-Novel-4_3p
....................................................................UUGCACAACAGAACUCAGGGCuu............................ 172791-8 'Lsq-Mir-Novel-4_3p
....................................................................UUGCACAACAGAACUCAGGGCca............................ 220158-6 'Lsq-Mir-Novel-4_3p
....................................................................UUGCACAACAGAACUCAGGGCGA............................ 59-12696 Lsq-Mir-Novel-4_3p
....................................................................UUGCACAACAGAACUCAGGGCaa............................ 627134-4 'Lsq-Mir-Novel-4_3p
....................................................................UUGCACAACAGAACUCAGGGCGg............................ 72836-22 'Lsq-Mir-Novel-4_3p
....................................................................UUGCACAACAGAACUCAGGGCGAu........................... 19058-96 Lsq-Mir-Novel-4_3p
....................................................................UUGCACAACAGAACUCAGGGCGuu........................... 373392-4 'Lsq-Mir-Novel-4_3p
....................................................................UUGCACAACAGAACUCAGGGCGAC........................... 503995-4 Lsq-Mir-Novel-4_3p
....................................................................UUGCACAACAGAACUCAGGGCGAa........................... 68760-24 Lsq-Mir-Novel-4_3p
....................................................................UUGCACAACAGAACUCAGGGCGAaa.......................... 188128-8 Lsq-Mir-Novel-4_3p
....................................................................UUGCACAACAGAACUCAGGGCGAua.......................... 509302-4 Lsq-Mir-Novel-4_3p
....................................................................UUGCACAACAGAACUCAGGGCGAuu.......................... 60191-28 Lsq-Mir-Novel-4_3p
.....................................................................UGCACAACAGAACUCAGGGCGA............................ 202088-8 'Lsq-Mir-Novel-4_3p
UCCAGGUAUUUUAAAAUCUGUCCAGCCGUUCCCUUGUUCUGGUGGUGCAGCCUGUUGUAAAAUCUAGGUUGCACAACAGAACUCAGGGCGACGGCUCGUACAGCCAAAUAAAUUAAUUU
.........................(((((((((.((((((...((((((((((..........))))))))))..))))))..)))).)))))......................... (-36.80)


Bases    1 to  119

        10        20        30          40        50         
UCCAGGUAUUUUAAAAUCUGUCCAG     -    U-      GUG          UUGU 
                         CCGUU CCCU  GUUCUG   GUGCAGCCUG    A
                         GGCAG GGGA  CAAGAC   CACGUUGGAU    A
UUUAAUUAAAUAAACCGACAUGCUC     C    CU      AA-          CUAA 
       110       100        90        80         70        60
 
_________________________________________________________________________________________________________________________

Known precursor: Lsq-Mir-Novel-5_pre
Mature reads: 278
Star reads: 64
Locus: scaffold352_size103031 52725 52792 +
Hairpin with 5p mature and reads mapped to scaffold352_size103031:52695-52822+
..............................CCCGACGUCAUUUUGUGGACAG........................................................................... 66767-24 'Lsq-Mir-Novel-5_5p*
..............................CCCGACGUCAUUUUGUGGACAGU.......................................................................... 6508-254 Lsq-Mir-Novel-5_5p*
...............................CCGACGUCAUUUUGUGGACAGU.......................................................................... 180037-8 'Lsq-Mir-Novel-5_5p*
..............................................................................UGGCACAAAUUGAUGUCAGG............................. 34680-52 'Lsq-Mir-Novel-5_3p
..............................................................................UGGCACAAAUUGAUGUCAGGG............................ 204795-8 'Lsq-Mir-Novel-5_3p
..............................................................................UGGCACAAAUUGAUGUCAGGGGAU......................... 402448-4 Lsq-Mir-Novel-5_3p
CAGCGUUACAAAAGUGCAUCUUAGACGCUUCCCGACGUCAUUUUGUGGACAGUGUUCAUUACUCAAAAUGAAACCCACUGGCACAAAUUGAUGUCAGGGGAUAGUCGGAUGACGAUCAAUUAAUAUU
............................((((((((((((.((((((..(((((.....................))))).)))))).))))))).))))).......................... (-28.00)


Bases    1 to  127

        10        20        30         40        50        60     
CAGCGUUACAAAAGUGCAUCUUAGACGC     -       U      GA     UUCAUUACUC 
                            UUCCC GACGUCA UUUGUG  CAGUG          \
                            AGGGG CUGUAGU AAACAC  GUCAC          A
UUAUAAUUAACUAGCAGUAGGCUGAU--     A       U      G-     CCAAAGUAAA 
     120       110         100        90         80        70     
 
_______________________________________________________________________________________________________________________________

Known precursor: Lsq-Mir-7_pre
Mature reads: 1018
Star reads: 0
Family: MIR-7
Locus: scaffold36_size353439 2222 2305 -
Hairpin with 5p mature and reads mapped to scaffold36_size353439:2192-2335-
.............................AUGGAAGACUGGUGAUUUUGUUGU.......................................................................................... 228298-6 'Aca-Mir-7-P1_5p 'Aca-Mir-7-P2_5p 'Aca-Mir-7-P3_5p 'Ami-Mir-7-P1_5p 'Ami-Mir-7-P2_5p 'Ami-Mir-7-P3_5p 'Ami-Mir-7-P4_5p 'Bfl-Mir-7_5p 'Bta-Mir-7-P1_5p 'Bta-Mir-7-P2_5p 'Bta-Mir-7-P3_5p 'Cfa-Mir-7-P1_5p 'Cfa-Mir-7-P2_5p 'Cfa-Mir-7-P3_5p 'Cgi-Mir-7_5p 'Cli-Mir-7-P1_5p 'Cli-Mir-7-P2_5p 'Cli-Mir-7-P3_5p 'Cli-Mir-7-P4_5p 'Cpi-Mir-7-P1_5p 'Cpi-Mir-7-P2_5p 'Cpi-Mir-7-P3_5p 'Cpi-Mir-7-P4_5p 'Cpo-Mir-7-P1_5p 'Cpo-Mir-7-P2_5p 'Cpo-Mir-7-P3_5p 'Dme-Mir-7_5p 'Dno-Mir-7-P1_5p 'Dno-Mir-7-P2_5p 'Dno-Mir-7-P3_5p 'Dpu-Mir-7-P5_5p 'Dpu-Mir-7-P6_5p 'Dre-Mir-7-P1_5p 'Dre-Mir-7-P2a_5p 'Dre-Mir-7-P2b_5p 'Dre-Mir-7-P4_5p 'Efe-Mir-7-P9_5p 'Ete-Mir-7-P1_5p 'Ete-Mir-7-P2_5p 'Ete-Mir-7-P3_5p 'Gga-Mir-7-P1a_5p 'Gga-Mir-7-P2_5p 'Gga-Mir-7-P3_5p 'Hsa-Mir-7-P1_5p 'Hsa-Mir-7-P2_5p 'Hsa-Mir-7-P3_5p 'Isc-Mir-7_5p 'Lgi-Mir-7_5p 'Mml-Mir-7-P1_5p 'Mml-Mir-7-P2_5p 'Mml-Mir-7-P3_5p 'Mmu-Mir-7-P1_5p 'Mmu-Mir-7-P2_5p 'Mmu-Mir-7-P3_5p 'Ocu-Mir-7-P1_5p 'Ocu-Mir-7-P2_5p 'Ocu-Mir-7-P3_5p 'Rno-Mir-7-P1_5p 'Rno-Mir-7-P2_5p 'Rno-Mir-7-P3_5p 'Sko-Mir-7_5p 'Spu-Mir-7_5p 'Tca-Mir-7_5p 'Xtr-Mir-7-P1_5p 'Xtr-Mir-7-P2_5p 'Xtr-Mir-7-P4_5p Lsq-Mir-7_5p
..............................UGGAAGACUGGUGAUUUUGUUGUU......................................................................................... 727816-4 'Aca-Mir-7-P1_5p 'Aca-Mir-7-P2_5p 'Aca-Mir-7-P3_5p 'Ami-Mir-7-P1_5p 'Ami-Mir-7-P2_5p 'Ami-Mir-7-P3_5p 'Ami-Mir-7-P4_5p 'Bfl-Mir-7_5p 'Bta-Mir-7-P1_5p 'Bta-Mir-7-P2_5p 'Bta-Mir-7-P3_5p 'Cfa-Mir-7-P1_5p 'Cfa-Mir-7-P2_5p 'Cfa-Mir-7-P3_5p 'Cgi-Mir-7_5p 'Cli-Mir-7-P1_5p 'Cli-Mir-7-P2_5p 'Cli-Mir-7-P3_5p 'Cli-Mir-7-P4_5p 'Cpi-Mir-7-P1_5p 'Cpi-Mir-7-P2_5p 'Cpi-Mir-7-P3_5p 'Cpi-Mir-7-P4_5p 'Cpo-Mir-7-P1_5p 'Cpo-Mir-7-P2_5p 'Cpo-Mir-7-P3_5p 'Dme-Mir-7_5p 'Dno-Mir-7-P1_5p 'Dno-Mir-7-P2_5p 'Dno-Mir-7-P3_5p 'Dpu-Mir-7-P5_5p 'Dpu-Mir-7-P6_5p 'Dre-Mir-7-P1_5p 'Dre-Mir-7-P2a_5p 'Dre-Mir-7-P2b_5p 'Dre-Mir-7-P4_5p 'Efe-Mir-7-P9_5p 'Ete-Mir-7-P1_5p 'Ete-Mir-7-P2_5p 'Ete-Mir-7-P3_5p 'Gga-Mir-7-P1a_5p 'Gga-Mir-7-P1b_5p 'Gga-Mir-7-P2_5p 'Gga-Mir-7-P3_5p 'Hsa-Mir-7-P1_5p 'Hsa-Mir-7-P2_5p 'Hsa-Mir-7-P3_5p 'Isc-Mir-7_5p 'Lgi-Mir-7_5p 'Mml-Mir-7-P1_5p 'Mml-Mir-7-P2_5p 'Mml-Mir-7-P3_5p 'Mmu-Mir-7-P1_5p 'Mmu-Mir-7-P2_5p 'Mmu-Mir-7-P3_5p 'Ocu-Mir-7-P1_5p 'Ocu-Mir-7-P2_5p 'Ocu-Mir-7-P3_5p 'Rno-Mir-7-P1_5p 'Rno-Mir-7-P2_5p 'Rno-Mir-7-P3_5p 'Sko-Mir-7_5p 'Spu-Mir-7_5p 'Tca-Mir-7_5p 'Xtr-Mir-7-P1_5p 'Xtr-Mir-7-P2_5p 'Xtr-Mir-7-P4_5p Lsq-Mir-7_5p
..............................UGGAAGACUGGUGAUUUUGUUGU.......................................................................................... 1395-844 'Aca-Mir-7-P1_5p 'Aca-Mir-7-P2_5p 'Aca-Mir-7-P3_5p 'Ami-Mir-7-P1_5p 'Ami-Mir-7-P2_5p 'Ami-Mir-7-P3_5p 'Ami-Mir-7-P4_5p 'Bfl-Mir-7_5p 'Bta-Mir-7-P1_5p 'Bta-Mir-7-P2_5p 'Bta-Mir-7-P3_5p 'Cfa-Mir-7-P1_5p 'Cfa-Mir-7-P2_5p 'Cfa-Mir-7-P3_5p 'Cgi-Mir-7_5p 'Cli-Mir-7-P1_5p 'Cli-Mir-7-P2_5p 'Cli-Mir-7-P3_5p 'Cli-Mir-7-P4_5p 'Cpi-Mir-7-P1_5p 'Cpi-Mir-7-P2_5p 'Cpi-Mir-7-P3_5p 'Cpi-Mir-7-P4_5p 'Cpo-Mir-7-P1_5p 'Cpo-Mir-7-P2_5p 'Cpo-Mir-7-P3_5p 'Dme-Mir-7_5p 'Dno-Mir-7-P1_5p 'Dno-Mir-7-P2_5p 'Dno-Mir-7-P3_5p 'Dpu-Mir-7-P5_5p 'Dpu-Mir-7-P6_5p 'Dre-Mir-7-P1_5p 'Dre-Mir-7-P2a_5p 'Dre-Mir-7-P2b_5p 'Dre-Mir-7-P4_5p 'Efe-Mir-7-P9_5p 'Ete-Mir-7-P1_5p 'Ete-Mir-7-P2_5p 'Ete-Mir-7-P3_5p 'Gga-Mir-7-P1a_5p 'Gga-Mir-7-P2_5p 'Gga-Mir-7-P3_5p 'Hsa-Mir-7-P1_5p 'Hsa-Mir-7-P2_5p 'Hsa-Mir-7-P3_5p 'Isc-Mir-7_5p 'Lgi-Mir-7_5p 'Mml-Mir-7-P1_5p 'Mml-Mir-7-P2_5p 'Mml-Mir-7-P3_5p 'Mmu-Mir-7-P1_5p 'Mmu-Mir-7-P2_5p 'Mmu-Mir-7-P3_5p 'Ocu-Mir-7-P1_5p 'Ocu-Mir-7-P2_5p 'Ocu-Mir-7-P3_5p 'Rno-Mir-7-P1_5p 'Rno-Mir-7-P2_5p 'Rno-Mir-7-P3_5p 'Sko-Mir-7_5p 'Spu-Mir-7_5p 'Tca-Mir-7_5p 'Xtr-Mir-7-P1_5p 'Xtr-Mir-7-P2_5p 'Xtr-Mir-7-P4_5p Lsq-Mir-7_5p
..............................UGGAAGACUGGUGAUUUUGUUu........................................................................................... 385852-4 'Cpi-Mir-7-P1_5p 'Cpi-Mir-7-P2_5p 'Cpi-Mir-7-P3_5p 'Lsq-Mir-7_5p 'Mml-Mir-7-P2_5p
..............................UGGAAGACUGGUGAUUUUGUUG........................................................................................... 45381-38 'Ami-Mir-7-P2_5p 'Ami-Mir-7-P4_5p 'Bfl-Mir-7_5p 'Cpi-Mir-7-P1_5p 'Cpi-Mir-7-P2_5p 'Cpi-Mir-7-P3_5p 'Cpi-Mir-7-P4_5p 'Isc-Mir-7_5p 'Lsq-Mir-7_5p 'Mml-Mir-7-P2_5p 'Sko-Mir-7_5p 'Spu-Mir-7_5p
..............................UGGAAGACUGGUGAUUUUGUU............................................................................................ 15117-120 'Cpi-Mir-7-P1_5p 'Cpi-Mir-7-P2_5p 'Cpi-Mir-7-P3_5p 'Lsq-Mir-7_5p 'Mml-Mir-7-P2_5p
..............................UGGAAGACUGGUGAUUUUGU............................................................................................. 156336-8 'Cpi-Mir-7-P1_5p 'Cpi-Mir-7-P2_5p 'Cpi-Mir-7-P3_5p 'Lsq-Mir-7_5p
...............................GGAAGACUGGUGAUUUUGUUGU.......................................................................................... 1229648-2 'Lsq-Mir-7_5p
.................................AAGACUGGUGAUUUUGUUGU.......................................................................................... 239840-4 
GGUGGGUUCGUUGAAGAGGUCGUUCCGGCAUGGAAGACUGGUGAUUUUGUUGUUGGAAGCUGAUAGCUACGGGCGAAGGCGGUUGUGAGCAACAAUGAGUCACUCGUUUUCCUAAUCGGGCUUCCGUGAAACUAACAGCAGCU
.........................(((...(((((((.((((((((.(((((((..................................))))))))))))))).)))))))...)))......................... (-24.27)


Bases    1 to  143

        10        20        30        40        50        60        70  
GGUGGGUUCGUUGAAGAGGUCGUUC   CAU       U        U       GAAGCUGAUAGCUACG 
                         CGG   GGAAGAC GGUGAUUU GUUGUUG                G
                         GCU   CCUUUUG UCACUGAG UAACAAC                G
UCGACGACAAUCAAAGUGCCUUCGG   AAU       C        -       GAGUGUUGGCGGAAGC 
 140       130       120       110       100         90        80       
 
_______________________________________________________________________________________________________________________________________________

Known precursor: Lsq-Mir-1993_pre
Mature reads: 254
Star reads: 4
Family: MIR-1993
Locus: scaffold36_size353439 321841 321936 +
Hairpin with 3p mature and reads mapped to scaffold36_size353439:321811-321966+
..............................ACGCAGAGCGUCAGCGUAAUG...................................................................................................... 262029-4 Lsq-Mir-1993_5p*
......................................................................................................UAUUAUGCUACCCACUGCGU............................... 51224-34 'Lsq-Mir-1993_3p
......................................................................................................UAUUAUGCUACCCACUGCGUA.............................. 28863-62 'Lsq-Mir-1993_3p
......................................................................................................UAUUAUGCUACCCACUGCGUAA............................. 13194-138 Lsq-Mir-1993_3p
......................................................................................................UAUUAUGCUACCCACUGCGUAAu............................ 839658-2 Lsq-Mir-1993_3p
......................................................................................................UAUUAUGCUACCCACUGCGUAAA............................ 84420-18 Lsq-Mir-1993_3p
AUGUCUCUUCGACUUCAGCCUCGCUCGGUAACGCAGAGCGUCAGCGUAAUGCACUUAUAAACCAAGUCGUUACGGCUACGGGUGUUUUCACCCAAUUAGAUGUAUUAUGCUACCCACUGCGUAAAUCGGGCGUUGGCCACUUUGCGAAUGGUG
.........................((((.((((((.(.((.(((((((((((...............................................))))))))))))).).))))))..))))......................... (-22.22)


Bases    1 to  153

        10        20        30         40        50        60        70       
AUGUCUCUUCGACUUCAGCCUCGCU    A-      A C  C           CUUAUAAACCAAGUCGUUACGGC 
                         CGGU  ACGCAG G GU AGCGUAAUGCA                       \
                         GCUA  UGCGUC C CA UCGUAUUAUGU                       U
GUGGUAAGCGUUUCACCGGUUGCGG    AA      A C  -           AGAUUAACCCACUUUUGUGGGCA 
 150       140       130       120        110       100        90        80   
 
___________________________________________________________________________________________________________________________________________________________

Known precursor: Lsq-Mir-137_pre
Mature reads: 278
Star reads: 0
Family: MIR-137
Locus: scaffold36_size353439 350318 350390 -
Hairpin with 3p mature and reads mapped to scaffold36_size353439:350288-350420-
................................................................................UUAUUGCUGGUGAAGUCAUAcu............................ 609855-4 'Lsq-Mir-137_3p
................................................................................UUAUUGCUGGUGAAGUCAUAAU............................ 8806-198 Lsq-Mir-137_3p
................................................................................UUAUUGCUGGUGAAGUCAUAA............................. 121249-12 'Lsq-Mir-137_3p
................................................................................UUAUUGCUGGUGAAGUCAUA.............................. 28294-64 'Lsq-Mir-137_3p
UUUUUUUCGGCAUGUUCGACUCGCUAGAUGGUGACUUCCCACAGCAAUGGUAUGUCGCGCUUGCAACCGCCACACGCAUAUUAUUGCUGGUGAAGUCAUAAUUCUCGCGGUCAACUUCGGAAUUUUUGUU
.........................(((..((((((((.(.(((((((((((((......................)))))))))))))).))))))))...)))......................... (-26.90)


Bases    1 to  130

        10        20        30         40        50        60     
UUUUUUUCGGCAUGUUCGACUCGCU   UG-        C A             UCGCGCUUGC 
                         AGA   GUGACUUC C CAGCAAUGGUAUG          A
                         UCU   UACUGAAG G GUCGUUAUUAUAC          A
UUGUUUUUAAGGCUUCAACUGGCGC   UAA        U -             GCACACCGCC 
.       120       110       100        90         80        70    
 
____________________________________________________________________________________________________________________________________

Known precursor: Lsq-Mir-9-P2_pre
Mature reads: 328
Star reads: 204
Family: MIR-9
Locus: scaffold37_size348891 87207 87289 -
Hairpin with 5p mature and reads mapped to scaffold37_size348891:87177-87319-
..............................UCUUUGGUUCCCUAGCAGUAUGAu........................................................................................ 691595-4 Lsq-Mir-9-P1_5p Lsq-Mir-9-P2_5p
..............................UCUUUGGUUCCCUAGCAGUAUGA......................................................................................... 8100-212 Lsq-Mir-9-P1_5p Lsq-Mir-9-P2_5p
..............................UCUUUGGUUCCCUAGCAGUAUG.......................................................................................... 18678-98 'Lsq-Mir-9-P1_5p 'Lsq-Mir-9-P2_5p
..............................UCUUUGGUUCCCUAGCAGUAag.......................................................................................... 759084-2 'Lsq-Mir-9-P1_5p 'Lsq-Mir-9-P2_5p
..............................UCUUUGGUUCCCUAGCAGUAU........................................................................................... 130294-12 'Lsq-Mir-9-P1_5p 'Lsq-Mir-9-P2_5p
...........................................................................................AUAAAGCUAGGUUACCGAAGUUA............................ 18433-100 'Isc-Mir-9_3p Lsq-Mir-9-P1_3p Lsq-Mir-9-P2_3p
...........................................................................................AUAAAGCUAGGUUACCGAAGUU............................. 18125-100 'Isc-Mir-9_3p 'Lsq-Mir-9-P1_3p 'Lsq-Mir-9-P2_3p
...........................................................................................AUAAAGCUAGGUUACCGAAGU.............................. 445199-4 'Lsq-Mir-9-P1_3p 'Lsq-Mir-9-P2_3p
............................................................................................UAAAGCUAGGUUACCGAAGUUA............................ 558201-4 'Lsq-Mir-9-P1_3p 'Lsq-Mir-9-P2_3p
AGUGGUGUCUCUGGCUUUACCCGUCUCUCUUCUUUGGUUCCCUAGCAGUAUGAGUCGCUUCCUAAGGCCCGCUAGUCGGGCUGAGACCAUCAUAAAGCUAGGUUACCGAAGUUAAGAGAUAGGUUUUGCAUCGUUAUUAACU
.........................(((...(((((((..((((((..(((((....................................)))))..))))))..)))))))...)))......................... (-23.81)


Bases    1 to  142

        10        20        30        40        50        60        70 
AGUGGUGUCUCUGGCUUUACCCGUC   CUU       UC      AG     GUCGCUUCCUAAGGCCC 
                         UCU   CUUUGGU  CCUAGC  UAUGA                 G
                         AGA   GAAGCCA  GGAUCG  AUACU                 C
UCAAUUAUUGCUACGUUUUGGAUAG   AUU       UU      AA     ACCAGAGUCGGGCUGAU 
140       130       120       110       100        90        80        
 
______________________________________________________________________________________________________________________________________________

Known precursor: Lsq-Mir-87_pre
Mature reads: 51314
Star reads: 12
Family: MIR-87
Locus: scaffold412_size87526 68893 68972 -
Hairpin with 3p mature and reads mapped to scaffold412_size87526:68863-69002-
..............................GCGUCUGAGCCGUUGCUCAAACCU................................................................................... 148101-8 Lsq-Mir-87_5p*
..............................GCGUCUGAGCCGUUGCUCAAA...................................................................................... 370991-4 'Lsq-Mir-87_5p*
.......................................................................................GUGAGCAAACGUAUUCAGGCGAGAcu........................ 118162-12 Lsq-Mir-87_3p
.......................................................................................GUGAGCAAACGUAUUCAGGCGAGAAu........................ 145093-10 Lsq-Mir-87_3p
.......................................................................................GUGAGCAAACGUAUUCAGGCGAGAuu........................ 21218-86 Lsq-Mir-87_3p
.......................................................................................GUGAGCAAACGUAUUCAGGCGAGAug........................ 570653-4 Lsq-Mir-87_3p
.......................................................................................GUGAGCAAACGUAUUCAGGCGAGAA......................... 120639-12 Lsq-Mir-87_3p
.......................................................................................GUGAGCAAACGUAUUCAGGCGAGuu......................... 122932-12 'Lsq-Mir-87_3p
.......................................................................................GUGAGCAAACGUAUUCAGGCGAGAu......................... 19022-96 Lsq-Mir-87_3p
.......................................................................................GUGAGCAAACGUAUUCAGGCGAGg.......................... 105649-14 'Lsq-Mir-87_3p
.......................................................................................GUGAGCAAACGUAUUCAGGCGAuu.......................... 106078-14 'Lsq-Mir-87_3p
.......................................................................................GUGAGCAAACGUAUUCAGGCGAGA.......................... 51-13924 Lsq-Mir-87_3p
.......................................................................................GUGAGCAAACGUAUUCAGGCGAGu.......................... 510-1728 'Lsq-Mir-87_3p
.......................................................................................GUGAGCAAACGUAUUCAGGCGAua.......................... 557176-4 'Lsq-Mir-87_3p
.......................................................................................GUGAGCAAACGUAUUCAGGCGAGc.......................... 94292-16 'Lsq-Mir-87_3p
.......................................................................................GUGAGCAAACGUAUUCAGGCGAG........................... 114-7216 'Lsq-Mir-87_3p
.......................................................................................GUGAGCAAACGUAUUCAGGCGAu........................... 20807-88 'Lsq-Mir-87_3p
.......................................................................................GUGAGCAAACGUAUUCAGGCGgg........................... 689316-4 'Lsq-Mir-87_3p
.......................................................................................GUGAGCAAACGUAUUCAGGCGug........................... 69057-24 'Lsq-Mir-87_3p
.......................................................................................GUGAGCAAACGUAUUCAGGCGg............................ 122492-12 'Lsq-Mir-87_3p
.......................................................................................GUGAGCAAACGUAUUCAGGCGA............................ 251-3186 'Lsq-Mir-87_3p
.......................................................................................GUGAGCAAACGUAUUCAGGCca............................ 496703-4 
.......................................................................................GUGAGCAAACGUAUUCAGGCGu............................ 56364-30 'Lsq-Mir-87_3p
.......................................................................................GUGAGCAAACGUAUUCAGGCaa............................ 733252-4 
.......................................................................................GUGAGCAAACGUAUUCAGGCa............................. 109451-14 
.......................................................................................GUGAGCAAACGUAUUCAGGug............................. 1221966-2 
.......................................................................................GUGAGCAAACGUAUUCAGGuu............................. 1255965-2 
.......................................................................................GUGAGCAAACGUAUUCAGGCc............................. 1260642-2 
.......................................................................................GUGAGCAAACGUAUUCAGGCu............................. 22485-82 
.......................................................................................GUGAGCAAACGUAUUCAGGag............................. 38290-46 
.......................................................................................GUGAGCAAACGUAUUCAGGCG............................. 39-18164 'Lsq-Mir-87_3p
.......................................................................................GUGAGCAAACGUAUUCAGGgg............................. 658506-4 
.......................................................................................GUGAGCAAACGUAUUCAGGu.............................. 1183835-2 
.......................................................................................GUGAGCAAACGUAUUCAGGC.............................. 128-6478 
.......................................................................................GUGAGCAAACGUAUUCAGGa.............................. 88211-18 
........................................................................................UGAGCAAACGUAUUCAGGCGAGAu......................... 443588-4 'Lsq-Mir-87_3p
........................................................................................UGAGCAAACGUAUUCAGGCGAGA.......................... 40439-44 'Lsq-Mir-87_3p
........................................................................................UGAGCAAACGUAUUCAGGCGAGu.......................... 574700-4 'Lsq-Mir-87_3p
........................................................................................UGAGCAAACGUAUUCAGGCGAG........................... 128985-12 'Lsq-Mir-87_3p
.........................................................................................GAGCAAACGUAUUCAGGCGAGu.......................... 1205040-2 'Lsq-Mir-87_3p
..........................................................................................AGCAAACGUAUUCAGGCGAGA.......................... 547549-4 
CCCUCGUGGCCUUCAGUCGCCGUUCCGAUCGCGUCUGAGCCGUUGCUCAAACCUGUACCUCUAUGGCAGCUAUUGCUGCCACAACAGGUGAGCAAACGUAUUCAGGCGAGAAAAAGACGGCUGACUUCAGCAUUCAA
............................((.((((((((.((((((((..((((((...........................)))))))))).))))..)))))))).)).......................... (-26.90)


Bases    1 to  137

        10        20        30        40          50        60          
CCCUCGUGGCCUUCAGUCGCCGUUCCGA  G        C-    -    AA      ACCUCUAUGGCAG 
                            UC CGUCUGAG  CGUU GCUC  ACCUGU             \
                            AG GCGGACUU  GCAA CGAG  UGGACA             C
AACUUACGACUUCAGUCGGCAGAAAA--  A        AU    A    --      ACACCGUCGUUAU 
     130       120         110       100        90          80          
 
___________________________________________________________________________________________________________________________________________

Known precursor: Lsq-Mir-22_pre
Mature reads: 14460
Star reads: 4
Family: MIR-22
Locus: scaffold445_size82493 40064 40259 +
Hairpin with 3p mature and reads mapped to scaffold445_size82493:40034-40289+
..............................GGCCCCUCCAUUGGCUGCUUUC......................................................................................................................................................................................................... 599185-4 Lsq-Mir-22_5p*
..........................................................................................................................................................................................................AUAGCUGCCAGUCGAAGGGCUGU............................ 509685-4 Lsq-Mir-22_3p
...........................................................................................................................................................................................................UAGCUGCCAGUCGAAGGGCg.............................. 129465-12 'Lsq-Mir-22_3p
...........................................................................................................................................................................................................UAGCUGCCAGUCGAAGGGCU.............................. 378-2210 'Lsq-Mir-22_3p
...........................................................................................................................................................................................................UAGCUGCCAGUCGAAGGGCa.............................. 618164-4 'Lsq-Mir-22_3p
...........................................................................................................................................................................................................UAGCUGCCAGUCGAAGGGCUG............................. 35507-50 'Lsq-Mir-22_3p
...........................................................................................................................................................................................................UAGCUGCCAGUCGAAGGGCUu............................. 45999-38 'Lsq-Mir-22_3p
...........................................................................................................................................................................................................UAGCUGCCAGUCGAAGGGCUa............................. 904154-2 'Lsq-Mir-22_3p
...........................................................................................................................................................................................................UAGCUGCCAGUCGAAGGGCUcu............................ 1067138-2 'Lsq-Mir-22_3p
...........................................................................................................................................................................................................UAGCUGCCAGUCGAAGGGCUGg............................ 107413-14 'Lsq-Mir-22_3p
...........................................................................................................................................................................................................UAGCUGCCAGUCGAAGGGCUau............................ 1383812-2 'Lsq-Mir-22_3p
...........................................................................................................................................................................................................UAGCUGCCAGUCGAAGGGCUGc............................ 141953-10 'Lsq-Mir-22_3p
...........................................................................................................................................................................................................UAGCUGCCAGUCGAAGGGCUGa............................ 24695-74 'Lsq-Mir-22_3p
...........................................................................................................................................................................................................UAGCUGCCAGUCGAAGGGCUGU............................ 64-11500 Lsq-Mir-22_3p
...........................................................................................................................................................................................................UAGCUGCCAGUCGAAGGGCUuu............................ 716098-4 'Lsq-Mir-22_3p
...........................................................................................................................................................................................................UAGCUGCCAGUCGAAGGGCUGUu........................... 2830-496 Lsq-Mir-22_3p
...........................................................................................................................................................................................................UAGCUGCCAGUCGAAGGGCUGUA........................... 69087-24 Lsq-Mir-22_3p
...........................................................................................................................................................................................................UAGCUGCCAGUCGAAGGGCUGau........................... 865282-2 'Lsq-Mir-22_3p
...........................................................................................................................................................................................................UAGCUGCCAGUCGAAGGGCUGUuu.......................... 101609-16 Lsq-Mir-22_3p
GAAGUCGUUCAGUUUCACACCGCUGGCUGCGGCCCCUCCAUUGGCUGCUUUCCGGCCUACUCACCUUGUAAUUUUUGUGUGUGCUAAAUGUGCUUAUUAUCUAUAUGUUGUGUUCAUCCGCCGCCGCUGUUGCUUUGCCUUAAUUUUCAUUCAAUCGCACCUGCACCUUGCACAUUUUUCACUCUACGAAAAUUAGCAACGGAUAGCUGCCAGUCGAAGGGCUGUAGUCGGACUGUAUCGACUCGAGCUUCAG
.........................((((((((((.((.((((((.(((.((((.................................................................................................................................................)))).))).)))))).)).))))))))))......................... (-37.71)


Bases    1 to  253

        10        20        30        40        50        60        70        80        90       100       110       120       
GAAGUCGUUCAGUUUCACACCGCUG          C  C      U   U    GCCUACUCACCUUGUAAUUUUUGUGUGUGCUAAAUGUGCUUAUUAUCUAUAUGUUGUGUUCAUCCGCCGCCG 
                         GCUGCGGCCC UC AUUGGC GCU UCCG                                                                        \
                         UGAUGUCGGG AG UGACCG CGA AGGC                                                                        C
GACUUCGAGCUCAGCUAUGUCAGGC          A  C      U   U    AACGAUUAAAAGCAUCUCACUUUUUACACGUUCCACGUCCACGCUAACUUACUUUUAAUUCCGUUUCGUUGU 
 250       240       230       220       210       200       190       180       170       160       150       140       130   
 
_______________________________________________________________________________________________________________________________________________________________________________________________________________________________________________________________

Known precursor: Lsq-Mir-92-P2_pre
Mature reads: 114296
Star reads: 0
Family: MIR-92
Locus: scaffold4_size612378 362090 362165 -
Hairpin with 3p mature and reads mapped to scaffold4_size612378:362060-362195-
..................................................................................AUAUUGCACACAUCCCGGCCUGA............................ 559203-4 Lsq-Mir-92-P1_3p Lsq-Mir-92-P2_3p
...................................................................................UAUUGCACACAUCCCGGCCUGAug.......................... 1394824-2 Lsq-Mir-92-P1_3p Lsq-Mir-92-P2_3p
...................................................................................UAUUGCACACAUCCCGGCCUGAuu.......................... 59365-28 Lsq-Mir-92-P1_3p Lsq-Mir-92-P2_3p
...................................................................................UAUUGCACACAUCCCGGCCUGAua.......................... 84116-20 Lsq-Mir-92-P1_3p Lsq-Mir-92-P2_3p
...................................................................................UAUUGCACACAUCCCGGCCUGAa........................... 102815-16 Lsq-Mir-92-P1_3p Lsq-Mir-92-P2_3p
...................................................................................UAUUGCACACAUCCCGGCCUGAu........................... 4654-330 Lsq-Mir-92-P1_3p Lsq-Mir-92-P2_3p
...................................................................................UAUUGCACACAUCCCGGCCUuu............................ 129345-12 'Dme-Mir-92-o16_3p 'Lsq-Mir-92-P1_3p 'Lsq-Mir-92-P2_3p
...................................................................................UAUUGCACACAUCCCGGCCUuc............................ 1296441-2 'Dme-Mir-92-o16_3p 'Lsq-Mir-92-P1_3p 'Lsq-Mir-92-P2_3p
...................................................................................UAUUGCACACAUCCCGGCCUug............................ 1296442-2 'Dme-Mir-92-o16_3p 'Lsq-Mir-92-P1_3p 'Lsq-Mir-92-P2_3p
...................................................................................UAUUGCACACAUCCCGGCCUua............................ 18790-98 'Dme-Mir-92-o16_3p 'Lsq-Mir-92-P1_3p 'Lsq-Mir-92-P2_3p
...................................................................................UAUUGCACACAUCCCGGCCUGu............................ 3816-390 'Lsq-Mir-92-P1_3p 'Lsq-Mir-92-P2_3p
...................................................................................UAUUGCACACAUCCCGGCCUGA............................ 4-111768 Lsq-Mir-92-P1_3p Lsq-Mir-92-P2_3p
...................................................................................UAUUGCACACAUCCCGGCCUGg............................ 4652-330 'Lsq-Mir-92-P1_3p 'Lsq-Mir-92-P2_3p
...................................................................................UAUUGCACACAUCCCGGCCUaa............................ 73538-22 'Lsq-Mir-92-P1_3p 'Lsq-Mir-92-P2_3p
...................................................................................UAUUGCACACAUCCCGGCCUGc............................ 86650-18 'Lsq-Mir-92-P1_3p 'Lsq-Mir-92-P2_3p
...................................................................................UAUUGCACACAUCCCGGCCUca............................ 89804-18 'Lsq-Mir-92-P1_3p 'Lsq-Mir-92-P2_3p
...................................................................................UAUUGCACACAUCCCGGCCUa............................. 162075-8 'Lsq-Mir-92-P1_3p 'Lsq-Mir-92-P2_3p
...................................................................................UAUUGCACACAUCCCGGCCgg............................. 311867-4 'Lsq-Mir-92-P1_3p 'Lsq-Mir-92-P2_3p
...................................................................................UAUUGCACACAUCCCGGCCUu............................. 872471-2 'Dme-Mir-92-o16_3p 'Lsq-Mir-92-P1_3p 'Lsq-Mir-92-P2_3p
...................................................................................UAUUGCACACAUCCCGGCCUG............................. 921-1120 'Lsq-Mir-92-P1_3p 'Lsq-Mir-92-P2_3p
...................................................................................UAUUGCACACAUCCCGGCCU.............................. 17233-106 'Lsq-Mir-92-P1_3p 'Lsq-Mir-92-P2_3p
....................................................................................AUUGCACACAUCCCGGCCUGAu........................... 572340-4 'Lsq-Mir-92-P1_3p 'Lsq-Mir-92-P2_3p
....................................................................................AUUGCACACAUCCCGGCCUGA............................ 64994-26 'Lsq-Mir-92-P1_3p 'Lsq-Mir-92-P2_3p
.....................................................................................UUGCACACAUCCCGGCCUGA............................ 130837-12 'Lsq-Mir-92-P1_3p 'Lsq-Mir-92-P2_3p
AAAGGCUUUCUUUAAAUGUAGUGGUUUGUACGGCCGGACUGUUGGCAAUUUGCGUUCAAUGUAUUUCGAAAAUGACGUCAGCAUAUUGCACACAUCCCGGCCUGACAGAUCCUACAUGAUGCAUAGAAGUUAU
.........................((((..((((((..(((..(((((.(((...........................))).)))))..)))..))))))..))))......................... (-26.50)


Bases    1 to  133

        10        20        30        40        50        60       
AAAGGCUUUCUUUAAAUGUAGUGGU    AC      AC   UG     U   GUUCAAUGUAUUU 
                         UUGU  GGCCGG  UGU  GCAAU UGC             \
                         GACA  CCGGCC  ACA  CGUUA ACG             C
UAUUGAAGAUACGUAGUACAUCCUA    GU      CU   CA     U   ACUGCAGUAAAAG 
 130       120       110       100        90        80        70   
 
_______________________________________________________________________________________________________________________________________

Known precursor: Lsq-Mir-67_pre
Mature reads: 2452
Star reads: 0
Family: MIR-67
Locus: scaffold56_size304889 199906 200002 -
Hairpin with 3p mature and reads mapped to scaffold56_size304889:199876-200032-
.....................................................................................................AUCACAACCUCGAAUGAAUGUGGU............................. 463901-4 'Lsq-Mir-67_3p
......................................................................................................UCACAACCUCGAAUGAAUGUGGUGAu.......................... 60492-28 Lsq-Mir-67_3p
......................................................................................................UCACAACCUCGAAUGAAUGUGGUGu........................... 139144-10 Lsq-Mir-67_3p
......................................................................................................UCACAACCUCGAAUGAAUGUGGUGg........................... 167277-8 Lsq-Mir-67_3p
......................................................................................................UCACAACCUCGAAUGAAUGUGGUGA........................... 2625-526 Lsq-Mir-67_3p
......................................................................................................UCACAACCUCGAAUGAAUGUGGgg............................ 1084030-2 'Lsq-Mir-67_3p
......................................................................................................UCACAACCUCGAAUGAAUGUGGUu............................ 119961-12 'Lsq-Mir-67_3p
......................................................................................................UCACAACCUCGAAUGAAUGUGGUG............................ 8322-206 Lsq-Mir-67_3p
......................................................................................................UCACAACCUCGAAUGAAUGUGGa............................. 136167-10 'Lsq-Mir-67_3p
......................................................................................................UCACAACCUCGAAUGAAUGUGGg............................. 153297-8 'Lsq-Mir-67_3p
......................................................................................................UCACAACCUCGAAUGAAUGUGGU............................. 578-1570 'Lsq-Mir-67_3p
......................................................................................................UCACAACCUCGAAUGAAUGUGuu............................. 843905-2 'Lsq-Mir-67_3p
......................................................................................................UCACAACCUCGAAUGAAUGUGG.............................. 47425-36 'Lsq-Mir-67_3p
......................................................................................................UCACAACCUCGAAUGAAUGU................................ 50682-34 
CGUUAUCGGCCAAGUGCGACUCUGGCGCUCGCCCAUUCACGUGGUCGUGUUGUGUCAAAAAAGACAGGUGUUUCUCUACCUGUCUUUGAUAUGAAAUUCACAUCACAACCUCGAAUGAAUGUGGUGAAAGCCGGUCUGCCAUAGCAGCAUAAAU
............................(((((((((((((.(((.(((.((((............................................)))).))).))).))..)))))).)))))........................... (-24.79)


Bases    1 to  154

        10        20        30           40        50        60        70      
CGUUAUCGGCCAAGUGCGACUCUGGCGC     -      --  U   C   U    UCAAAAAAGACAGGUGUUUCU 
                            UCGCC CAUUCA  CG GGU GUG UGUG                     C
                            AGUGG GUAAGU  GC CCA CAC ACAC                     U
UAAAUACGACGAUACCGUCUGGCCGAA-     U      AA  U   A   U    UUAAAGUAUAGUUUCUGUCCA 
  150       140       130        120       110       100        90        80   
 
____________________________________________________________________________________________________________________________________________________________

Known precursor: Lsq-Mir-153_pre
Mature reads: 1846
Star reads: 10
Family: MIR-153
Locus: scaffold591_size59743 3484 3573 -
Hairpin with 3p mature and reads mapped to scaffold591_size59743:3454-3603-
..............................CUACUUUUGUUCGACAAUGCAGUU............................................................................................. 440206-4 Lsq-Mir-153_5p*
..............................CUACUUUUGUUCGACAAUGCAGU.............................................................................................. 217297-6 'Lsq-Mir-153_5p*
.................................................................................................UUGCAUAGUCACAAAAGUGGGUu........................... 107836-14 'Aca-Mir-153-P1_3p 'Aca-Mir-153-P2_3p 'Ami-Mir-153-P1_3p 'Bta-Mir-153-P1_3p 'Bta-Mir-153-P2_3p 'Cfa-Mir-153-P1_3p 'Cfa-Mir-153-P2_3p 'Cgi-Mir-153_3p 'Cli-Mir-153-P1_3p 'Cli-Mir-153-P2_3p 'Cpi-Mir-153-P1_3p 'Cpi-Mir-153-P2_3p 'Cpo-Mir-153-P2_3p 'Cte-Mir-153_3p 'Dno-Mir-153-P1_3p 'Dno-Mir-153-P2_3p 'Dpu-Mir-153_3p 'Efe-Mir-153-P3_3p 'Efe-Mir-153-P4_3p 'Ete-Mir-153-P2_3p 'Gga-Mir-153-P2_3p 'Hsa-Mir-153-P1_3p 'Hsa-Mir-153-P2_3p 'Isc-Mir-153_3p 'Lgi-Mir-153_3p 'Mle-Mir-153_3p 'Mmu-Mir-153-P2_3p 'Ocu-Mir-153-P2_3p 'Rno-Mir-153-P2_3p 'Sko-Mir-153_3p 'Spu-Mir-153_3p 'Xtr-Mir-153-P1_3p 'Xtr-Mir-153-P2_3p Lsq-Mir-153_3p
.................................................................................................UUGCAUAGUCACAAAAGUGGau............................ 1041918-2 'Aca-Mir-153-P1_3p 'Aca-Mir-153-P2_3p 'Ami-Mir-153-P1_3p 'Bta-Mir-153-P1_3p 'Bta-Mir-153-P2_3p 'Cfa-Mir-153-P1_3p 'Cfa-Mir-153-P2_3p 'Cgi-Mir-153_3p 'Cli-Mir-153-P1_3p 'Cli-Mir-153-P2_3p 'Cpi-Mir-153-P1_3p 'Cpi-Mir-153-P2_3p 'Cpo-Mir-153-P2_3p 'Cte-Mir-153_3p 'Dno-Mir-153-P1_3p 'Dno-Mir-153-P2_3p 'Dpu-Mir-153_3p 'Efe-Mir-153-P3_3p 'Efe-Mir-153-P4_3p 'Ete-Mir-153-P2_3p 'Gga-Mir-153-P2_3p 'Hsa-Mir-153-P1_3p 'Hsa-Mir-153-P2_3p 'Isc-Mir-153_3p 'Lgi-Mir-153_3p 'Lsq-Mir-153_3p 'Mle-Mir-153_3p 'Mmu-Mir-153-P2_3p 'Ocu-Mir-153-P2_3p 'Rno-Mir-153-P2_3p 'Sko-Mir-153_3p 'Spu-Mir-153_3p 'Xtr-Mir-153-P1_3p 'Xtr-Mir-153-P2_3p
.................................................................................................UUGCAUAGUCACAAAAGUGGGg............................ 110725-14 'Aca-Mir-153-P1_3p 'Aca-Mir-153-P2_3p 'Ami-Mir-153-P1_3p 'Bta-Mir-153-P1_3p 'Bta-Mir-153-P2_3p 'Cfa-Mir-153-P1_3p 'Cfa-Mir-153-P2_3p 'Cgi-Mir-153_3p 'Cli-Mir-153-P1_3p 'Cli-Mir-153-P2_3p 'Cpi-Mir-153-P1_3p 'Cpi-Mir-153-P2_3p 'Cpo-Mir-153-P2_3p 'Cte-Mir-153_3p 'Dno-Mir-153-P1_3p 'Dno-Mir-153-P2_3p 'Dpu-Mir-153_3p 'Efe-Mir-153-P3_3p 'Efe-Mir-153-P4_3p 'Ete-Mir-153-P2_3p 'Gga-Mir-153-P2_3p 'Hsa-Mir-153-P1_3p 'Hsa-Mir-153-P2_3p 'Isc-Mir-153_3p 'Lgi-Mir-153_3p 'Lsq-Mir-153_3p 'Mle-Mir-153_3p 'Mmu-Mir-153-P2_3p 'Ocu-Mir-153-P2_3p 'Rno-Mir-153-P2_3p 'Sko-Mir-153_3p 'Spu-Mir-153_3p 'Xtr-Mir-153-P1_3p 'Xtr-Mir-153-P2_3p
.................................................................................................UUGCAUAGUCACAAAAGUGGGa............................ 147275-10 'Aca-Mir-153-P1_3p 'Aca-Mir-153-P2_3p 'Ami-Mir-153-P1_3p 'Bta-Mir-153-P1_3p 'Bta-Mir-153-P2_3p 'Cfa-Mir-153-P1_3p 'Cfa-Mir-153-P2_3p 'Cgi-Mir-153_3p 'Cli-Mir-153-P1_3p 'Cli-Mir-153-P2_3p 'Cpi-Mir-153-P1_3p 'Cpi-Mir-153-P2_3p 'Cpo-Mir-153-P2_3p 'Cte-Mir-153_3p 'Dno-Mir-153-P1_3p 'Dno-Mir-153-P2_3p 'Dpu-Mir-153_3p 'Efe-Mir-153-P3_3p 'Efe-Mir-153-P4_3p 'Ete-Mir-153-P2_3p 'Gga-Mir-153-P2_3p 'Hsa-Mir-153-P1_3p 'Hsa-Mir-153-P2_3p 'Isc-Mir-153_3p 'Lgi-Mir-153_3p 'Lsq-Mir-153_3p 'Mle-Mir-153_3p 'Mmu-Mir-153-P2_3p 'Ocu-Mir-153-P2_3p 'Rno-Mir-153-P2_3p 'Sko-Mir-153_3p 'Spu-Mir-153_3p 'Xtr-Mir-153-P1_3p 'Xtr-Mir-153-P2_3p
.................................................................................................UUGCAUAGUCACAAAAGUGGGc............................ 205787-8 'Aca-Mir-153-P1_3p 'Aca-Mir-153-P2_3p 'Ami-Mir-153-P1_3p 'Bta-Mir-153-P1_3p 'Bta-Mir-153-P2_3p 'Cfa-Mir-153-P1_3p 'Cfa-Mir-153-P2_3p 'Cgi-Mir-153_3p 'Cli-Mir-153-P1_3p 'Cli-Mir-153-P2_3p 'Cpi-Mir-153-P1_3p 'Cpi-Mir-153-P2_3p 'Cpo-Mir-153-P2_3p 'Cte-Mir-153_3p 'Dno-Mir-153-P1_3p 'Dno-Mir-153-P2_3p 'Dpu-Mir-153_3p 'Efe-Mir-153-P3_3p 'Efe-Mir-153-P4_3p 'Ete-Mir-153-P2_3p 'Gga-Mir-153-P2_3p 'Hsa-Mir-153-P1_3p 'Hsa-Mir-153-P2_3p 'Isc-Mir-153_3p 'Lgi-Mir-153_3p 'Lsq-Mir-153_3p 'Mle-Mir-153_3p 'Mmu-Mir-153-P2_3p 'Ocu-Mir-153-P2_3p 'Rno-Mir-153-P2_3p 'Sko-Mir-153_3p 'Spu-Mir-153_3p 'Xtr-Mir-153-P1_3p 'Xtr-Mir-153-P2_3p
.................................................................................................UUGCAUAGUCACAAAAGUGGGU............................ 560-1612 'Aca-Mir-153-P1_3p 'Aca-Mir-153-P2_3p 'Ami-Mir-153-P1_3p 'Bta-Mir-153-P1_3p 'Bta-Mir-153-P2_3p 'Cfa-Mir-153-P1_3p 'Cfa-Mir-153-P2_3p 'Cgi-Mir-153_3p 'Cli-Mir-153-P1_3p 'Cli-Mir-153-P2_3p 'Cpi-Mir-153-P1_3p 'Cpi-Mir-153-P2_3p 'Cpo-Mir-153-P2_3p 'Cte-Mir-153_3p 'Dno-Mir-153-P1_3p 'Dno-Mir-153-P2_3p 'Dpu-Mir-153_3p 'Efe-Mir-153-P3_3p 'Efe-Mir-153-P4_3p 'Ete-Mir-153-P2_3p 'Gga-Mir-153-P2_3p 'Hsa-Mir-153-P1_3p 'Hsa-Mir-153-P2_3p 'Isc-Mir-153_3p 'Lgi-Mir-153_3p 'Mle-Mir-153_3p 'Mmu-Mir-153-P2_3p 'Ocu-Mir-153-P2_3p 'Rno-Mir-153-P2_3p 'Sko-Mir-153_3p 'Spu-Mir-153_3p 'Xtr-Mir-153-P1_3p 'Xtr-Mir-153-P2_3p Lsq-Mir-153_3p
.................................................................................................UUGCAUAGUCACAAAAGUGGG............................. 16677-110 'Aca-Mir-153-P1_3p 'Aca-Mir-153-P2_3p 'Ami-Mir-153-P1_3p 'Bta-Mir-153-P1_3p 'Bta-Mir-153-P2_3p 'Cfa-Mir-153-P1_3p 'Cfa-Mir-153-P2_3p 'Cgi-Mir-153_3p 'Cli-Mir-153-P1_3p 'Cli-Mir-153-P2_3p 'Cpi-Mir-153-P1_3p 'Cpi-Mir-153-P2_3p 'Cpo-Mir-153-P2_3p 'Cte-Mir-153_3p 'Dno-Mir-153-P1_3p 'Dno-Mir-153-P2_3p 'Dpu-Mir-153_3p 'Efe-Mir-153-P3_3p 'Efe-Mir-153-P4_3p 'Ete-Mir-153-P2_3p 'Gga-Mir-153-P2_3p 'Hsa-Mir-153-P1_3p 'Hsa-Mir-153-P2_3p 'Isc-Mir-153_3p 'Lgi-Mir-153_3p 'Lsq-Mir-153_3p 'Mle-Mir-153_3p 'Mmu-Mir-153-P2_3p 'Ocu-Mir-153-P2_3p 'Rno-Mir-153-P2_3p 'Sko-Mir-153_3p 'Spu-Mir-153_3p 'Xtr-Mir-153-P1_3p 'Xtr-Mir-153-P2_3p
.................................................................................................UUGCAUAGUCACAAAAGUGG.............................. 24241-76 'Aca-Mir-153-P1_3p 'Aca-Mir-153-P2_3p 'Ami-Mir-153-P1_3p 'Bta-Mir-153-P1_3p 'Bta-Mir-153-P2_3p 'Cfa-Mir-153-P1_3p 'Cfa-Mir-153-P2_3p 'Cgi-Mir-153_3p 'Cli-Mir-153-P1_3p 'Cli-Mir-153-P2_3p 'Cpi-Mir-153-P1_3p 'Cpi-Mir-153-P2_3p 'Cpo-Mir-153-P2_3p 'Cte-Mir-153_3p 'Dno-Mir-153-P1_3p 'Dno-Mir-153-P2_3p 'Dpu-Mir-153_3p 'Efe-Mir-153-P3_3p 'Efe-Mir-153-P4_3p 'Ete-Mir-153-P2_3p 'Gga-Mir-153-P2_3p 'Hsa-Mir-153-P1_3p 'Hsa-Mir-153-P2_3p 'Isc-Mir-153_3p 'Lgi-Mir-153_3p 'Lsq-Mir-153_3p 'Mle-Mir-153_3p 'Mmu-Mir-153-P2_3p 'Ocu-Mir-153-P2_3p 'Rno-Mir-153-P2_3p 'Sko-Mir-153_3p 'Spu-Mir-153_3p 'Xtr-Mir-153-P1_3p 'Xtr-Mir-153-P2_3p
UGUUGGCUGCUGUGACUGCCGUUCGCGGGCCUACUUUUGUUCGACAAUGCAGUUUCGCCUAACUUGAGUCGCUUCGUUGUAAAAGCGGCCGCGGAAAUUGCAUAGUCACAAAAGUGGGUCAGAGCAUGGCUUUUUUCUGAACCUAUC
...........................(((((((((((((..(((.((((((((((.....................................)))))))))).))))))))))))))))........................... (-32.78)


Bases    1 to  147

        10        20        30        40        50        60        70     
UGUUGGCUGCUGUGACUGCCGUUCGCG             UC   A          GCCUAACUUGAGUCGCUU 
                           GGCCUACUUUUGU  GAC AUGCAGUUUC                  \
                           CUGGGUGAAAACA  CUG UACGUUAAAG                  C
CUAUCCAAGUCUUUUUUCGGUACGAGA             --   A          GCGCCGGCGAAAAUGUUG 
     140       130       120       110         100        90        80     
 
_____________________________________________________________________________________________________________________________________________________

Known precursor: Lsq-Mir-96-P2_pre
Mature reads: 48514
Star reads: 22
Family: MIR-96
Locus: scaffold665_size51277 34812 34893 +
Hairpin with 5p mature and reads mapped to scaffold665_size51277:34782-34923+
..............................CUUGGCACUGUACUGUUUAC........................................................................................... 3314-440 'Lsq-Mir-96-P1_5p 'Lsq-Mir-96-P2_5p
..............................CUUGGCACUGUACUGUUUACg.......................................................................................... 1060791-2 'Lsq-Mir-96-P1_5p 'Lsq-Mir-96-P2_5p
..............................CUUGGCACUGUACUGUUUACU.......................................................................................... 483-1810 'Lsq-Mir-96-P1_5p 'Lsq-Mir-96-P2_5p
..............................CUUGGCACUGUACUGUUUAau.......................................................................................... 762888-2 
..............................CUUGGCACUGUACUGUUUACUu......................................................................................... 137456-10 'Lsq-Mir-96-P1_5p 'Lsq-Mir-96-P2_5p
..............................CUUGGCACUGUACUGUUUACag......................................................................................... 152761-8 'Lsq-Mir-96-P1_5p 'Lsq-Mir-96-P2_5p
..............................CUUGGCACUGUACUGUUUACUa......................................................................................... 840082-2 'Lsq-Mir-96-P1_5p 'Lsq-Mir-96-P2_5p
..............................CUUGGCACUGUACUGUUUACUc......................................................................................... 840083-2 'Lsq-Mir-96-P1_5p 'Lsq-Mir-96-P2_5p
..............................CUUGGCACUGUACUGUUUACUG......................................................................................... 87-9432 'Lsq-Mir-96-P1_5p 'Lsq-Mir-96-P2_5p
..............................CUUGGCACUGUACUGUUUACUaa........................................................................................ 1007260-2 'Lsq-Mir-96-P1_5p 'Lsq-Mir-96-P2_5p
..............................CUUGGCACUGUACUGUUUACUGu........................................................................................ 13438-136 'Lsq-Mir-96-P1_5p 'Lsq-Mir-96-P2_5p
..............................CUUGGCACUGUACUGUUUACUca........................................................................................ 138263-10 'Lsq-Mir-96-P1_5p 'Lsq-Mir-96-P2_5p
..............................CUUGGCACUGUACUGUUUACUGc........................................................................................ 147797-10 'Lsq-Mir-96-P1_5p 'Lsq-Mir-96-P2_5p
..............................CUUGGCACUGUACUGUUUACUGA........................................................................................ 19-36344 Lsq-Mir-96-P1_5p Lsq-Mir-96-P2_5p
..............................CUUGGCACUGUACUGUUUACUGg........................................................................................ 57816-30 'Lsq-Mir-96-P1_5p 'Lsq-Mir-96-P2_5p
..............................CUUGGCACUGUACUGUUUACUua........................................................................................ 65924-24 'Lsq-Mir-96-P1_5p 'Lsq-Mir-96-P2_5p
..............................CUUGGCACUGUACUGUUUACUuu........................................................................................ 755164-2 'Lsq-Mir-96-P1_5p 'Lsq-Mir-96-P2_5p
..............................CUUGGCACUGUACUGUUUACUGcu....................................................................................... 1018262-2 'Lsq-Mir-96-P1_5p 'Lsq-Mir-96-P2_5p
..............................CUUGGCACUGUACUGUUUACUGAu....................................................................................... 11906-152 Lsq-Mir-96-P1_5p Lsq-Mir-96-P2_5p
..............................CUUGGCACUGUACUGUUUACUGAa....................................................................................... 26268-70 Lsq-Mir-96-P1_5p Lsq-Mir-96-P2_5p
..............................CUUGGCACUGUACUGUUUACUGAc....................................................................................... 688276-4 Lsq-Mir-96-P1_5p Lsq-Mir-96-P2_5p
..............................CUUGGCACUGUACUGUUUACUGAuu...................................................................................... 117344-12 Lsq-Mir-96-P1_5p Lsq-Mir-96-P2_5p
..............................CUUGGCACUGUACUGUUUACUGAaa...................................................................................... 186959-8 Lsq-Mir-96-P1_5p Lsq-Mir-96-P2_5p
...............................UUGGCACUGUACUGUUUACUG......................................................................................... 81156-20 'Lsq-Mir-96-P1_5p 'Lsq-Mir-96-P2_5p
...............................UUGGCACUGUACUGUUUACUGA........................................................................................ 31223-58 'Lsq-Mir-96-P1_5p 'Lsq-Mir-96-P2_5p
................................UGGCACUGUACUGUUUACUGAGU...................................................................................... 496617-4 'Lsq-Mir-96-P1_5p 'Lsq-Mir-96-P2_5p
...........................................................................................AGUGGAUGGCCAGUGCCAAACG............................ 75885-22 Lsq-Mir-96-P1_3p* Lsq-Mir-96-P2_3p*
UUUCUCUCUAUCAGAACGAGUUUCCAUUUUCUUGGCACUGUACUGUUUACUGAGUUUAUCUAUGAUGCCGGAUAAUUCGGUUGGGCUUCUCAGUGGAUGGCCAGUGCCAAACGAAUGGACGCUAUUUCAUCUGAUGAGCAA
.........................((((..(((((((((..((((((((((((..................................)))))))))))).)))))))))..))))......................... (-27.37)


Bases    1 to  141

        10        20        30        40        50        60        70 
UUUCUCUCUAUCAGAACGAGUUUCC    UC         UA            UUUAUCUAUGAUGCCG 
                         AUUU  UUGGCACUG  CUGUUUACUGAG                G
                         UAAG  AACCGUGAC  GGUAGGUGACUC                A
AACGAGUAGUCUACUUUAUCGCAGG    CA         C-            UUCGGGUUGGCUUAAU 
 .       130       120       110        100        90        80        
 
_____________________________________________________________________________________________________________________________________________

Known precursor: Lsq-Mir-375_pre
Mature reads: 5624
Star reads: 0
Family: MIR-375
Locus: scaffold682_size50045 2455 2581 -
Hairpin with 3p mature and reads mapped to scaffold682_size50045:2425-2611-
.....................................................................................................................................CCUUUGUUCGACUUGGCUCGUGu............................ 398535-4 'Lsq-Mir-375_3p
.......................................................................................................................................UUUGUUCGACUUGGCUCGUGCGUuu........................ 411802-4 Lsq-Mir-375_3p
.......................................................................................................................................UUUGUUCGACUUGGCUCGUGCGUCu........................ 643966-4 Lsq-Mir-375_3p
.......................................................................................................................................UUUGUUCGACUUGGCUCGUGCGUu......................... 41111-42 Lsq-Mir-375_3p
.......................................................................................................................................UUUGUUCGACUUGGCUCGUGCGU.......................... 2878-490 Lsq-Mir-375_3p
.......................................................................................................................................UUUGUUCGACUUGGCUCGUGCGa.......................... 658141-4 Lsq-Mir-375_3p
.......................................................................................................................................UUUGUUCGACUUGGCUCGUGCGc.......................... 658143-4 Lsq-Mir-375_3p
.......................................................................................................................................UUUGUUCGACUUGGCUCGUGCG........................... 13372-136 Lsq-Mir-375_3p
.......................................................................................................................................UUUGUUCGACUUGGCUCGUGCa........................... 621769-4 'Lsq-Mir-375_3p
.......................................................................................................................................UUUGUUCGACUUGGCUCGUGCu........................... 64855-26 'Lsq-Mir-375_3p
.......................................................................................................................................UUUGUUCGACUUGGCUCGUGa............................ 107227-14 'Lsq-Mir-375_3p
.......................................................................................................................................UUUGUUCGACUUGGCUCGUuc............................ 147895-10 'Lsq-Mir-375_3p
.......................................................................................................................................UUUGUUCGACUUGGCUCGUGC............................ 195-4110 'Lsq-Mir-375_3p
.......................................................................................................................................UUUGUUCGACUUGGCUCGUGg............................ 63880-26 'Lsq-Mir-375_3p
.......................................................................................................................................UUUGUUCGACUUGGCUCGUGu............................ 63881-26 'Lsq-Mir-375_3p
.......................................................................................................................................UUUGUUCGACUUGGCUCGUG............................. 1736-718 'Lsq-Mir-375_3p
.......................................................................................................................................UUUGUUCGACUUGGCUCGUu............................. 212786-6 'Lsq-Mir-375_3p
CCUACAACAUUACUUUUUACAACCGAUCGUGCGAGUCUUUCGACCAAAGAUAUUCCUUAUUUACGGGAAUUACUCGCGAAAAUCUCUUUUUUAUUGUCUUGCAAGGAUUUUCGCGACCUCCCUGGUCAAUUUACCUUUGUUCGACUUGGCUCGUGCGUCGUCGGUUGUUUCAUCAUGUCAAAGA
...........................((((((((((..((((.(((((.....................................................................................))))).))))...))))))))))........................... (-20.88)


Bases    1 to  184

        10        20        30         40        50        60        70        80        90  
CCUACAACAUUACUUUUUACAACCGAU          UU-    C     AUAUUCCUUAUUUACGGGAAUUACUCGCGAAAAUCUCUUUUU 
                           CGUGCGAGUC   UCGA CAAAG                                          \
                           GCGUGCUCGG   AGCU GUUUC                                          U
AGAAACUGUACUACUUUGUUGGCUGCU          UUC    U     CAUUUAACUGGUCCCUCCAGCGCUUUUAGGAACGUUCUGUUA 
  180       170       160       150       140       130       120       110       100        
 
__________________________________________________________________________________________________________________________________________________________________________________________

Known precursor: Lsq-Mir-2-P1_pre
Mature reads: 2582
Star reads: 12
Family: MIR-2
Locus: scaffold755_size43243 20648 20716 -
Hairpin with 3p mature and reads mapped to scaffold755_size43243:20618-20746-
..............................CGGCACGAGAGGUGGUGAUGUGC......................................................................... 328408-4 Lsq-Mir-2-P1_5p*
..............................CGGCACGAGAGGUGGUGAUGUG.......................................................................... 176173-8 Lsq-Mir-2-P1_5p*
............................................................................UAUCACAGCCUGCUUGUGUCCCAuu......................... 208218-8 Lsq-Mir-2-P1_3p
............................................................................UAUCACAGCCUGCUUGUGUCCCAu.......................... 17597-104 Lsq-Mir-2-P1_3p
............................................................................UAUCACAGCCUGCUUGUGUCCCu........................... 23280-78 'Lsq-Mir-2-P1_3p
............................................................................UAUCACAGCCUGCUUGUGUCCCA........................... 4600-332 Lsq-Mir-2-P1_3p
............................................................................UAUCACAGCCUGCUUGUGUCCu............................ 144794-10 'Lsq-Mir-2-P1_3p
............................................................................UAUCACAGCCUGCUUGUGUCCC............................ 2055-636 'Lsq-Mir-2-P1_3p
............................................................................UAUCACAGCCUGCUUGUGUCac............................ 351104-4 'Lsq-Mir-2-P1_3p
............................................................................UAUCACAGCCUGCUUGUGUCaa............................ 937292-2 'Lsq-Mir-2-P1_3p
............................................................................UAUCACAGCCUGCUUGUGUCuc............................ 939562-2 'Lsq-Mir-2-P1_3p
............................................................................UAUCACAGCCUGCUUGUGUCC............................. 1162-952 'Lsq-Mir-2-P1_3p
............................................................................UAUCACAGCCUGCUUGUGUCa............................. 830943-2 'Lsq-Mir-2-P1_3p
............................................................................UAUCACAGCCUGCUUGUGUCg............................. 830944-2 'Lsq-Mir-2-P1_3p
............................................................................UAUCACAGCCUGCUUGUGUC.............................. 3266-446 'Lsq-Mir-2-P1_3p
............................................................................UAUCACAGCCUGCUUGUGUa.............................. 431721-4 
..............................................................................UCACAGCCUGCUUGUGUCCCu........................... 1035412-2 'Lsq-Mir-2-P1_3p
UUAUCGUUUUGAUGCGGCGUUAAAAUGGUGCGGCACGAGAGGUGGUGAUGUGCUUAUGAUUUCAACUAGGCCGUCAUAUCACAGCCUGCUUGUGUCCCACCAUAGUCCGCAAUGUUUGUAUCAUUG
..........................((((.((((((((((((.(((((((((...................).)))))))).)))).)))))))).))))......................... (-32.70)


Bases    1 to  126

        10        20        30         40        50         60   
UUAUCGUUUUGAUGCGGCGUUAAAAU    C        -    G        - UUAUGAUUU 
                          GGUG GGCACGAG AGGU GUGAUGUG C         \
                          CCAC CUGUGUUC UCCG CACUAUAC G         C
GUUACUAUGUUUGUAACGCCUGAUA-    C        G    A        U CCGGAUCAA 
    120       110        100        90        80        70       
 
________________________________________________________________________________________________________________________________

Known precursor: Lsq-Mir-71_pre
Mature reads: 56348
Star reads: 224
Family: MIR-71
Locus: scaffold755_size43243 20788 20857 -
Hairpin with 5p mature and reads mapped to scaffold755_size43243:20758-20887-
..............................UGAAAGACAUGAGUAGUGAGAUGUUU......................................................................... 77136-20 'Bfl-Mir-71_5p 'Cgi-Mir-71_5p 'Cte-Mir-71_5p 'Dpu-Mir-71_5p 'Efe-Mir-71-P1_5p 'Efe-Mir-71-P2_5p 'Isc-Mir-71_5p 'Mle-Mir-71_5p 'Spu-Mir-71_5p Lsq-Mir-71_5p
..............................UGAAAGACAUGAGUAGUGAGAUGUU.......................................................................... 128351-12 'Bfl-Mir-71_5p 'Cgi-Mir-71_5p 'Cte-Mir-71_5p 'Dpu-Mir-71_5p 'Efe-Mir-71-P1_5p 'Efe-Mir-71-P2_5p 'Isc-Mir-71_5p 'Mle-Mir-71_5p 'Spu-Mir-71_5p Lsq-Mir-71_5p
..............................UGAAAGACAUGAGUAGUGAGAUGau.......................................................................... 91432-16 'Bfl-Mir-71_5p 'Cgi-Mir-71_5p 'Cte-Mir-71_5p 'Dpu-Mir-71_5p 'Efe-Mir-71-P1_5p 'Efe-Mir-71-P2_5p 'Isc-Mir-71_5p 'Mle-Mir-71_5p 'Spu-Mir-71_5p Lsq-Mir-71_5p
..............................UGAAAGACAUGAGUAGUGAGAUGa........................................................................... 18922-96 'Bfl-Mir-71_5p 'Cgi-Mir-71_5p 'Cte-Mir-71_5p 'Dpu-Mir-71_5p 'Efe-Mir-71-P1_5p 'Efe-Mir-71-P2_5p 'Isc-Mir-71_5p 'Mle-Mir-71_5p 'Spu-Mir-71_5p Lsq-Mir-71_5p
..............................UGAAAGACAUGAGUAGUGAGAUuu........................................................................... 232181-6 'Bfl-Mir-71_5p 'Cgi-Mir-71_5p 'Cte-Mir-71_5p 'Efe-Mir-71-P1_5p 'Efe-Mir-71-P2_5p 'Isc-Mir-71_5p 'Lsq-Mir-71_5p 'Mle-Mir-71_5p 'Spu-Mir-71_5p
..............................UGAAAGACAUGAGUAGUGAGAUGU........................................................................... 2367-568 'Bfl-Mir-71_5p 'Cgi-Mir-71_5p 'Cte-Mir-71_5p 'Dpu-Mir-71_5p 'Efe-Mir-71-P1_5p 'Efe-Mir-71-P2_5p 'Isc-Mir-71_5p 'Mle-Mir-71_5p 'Spu-Mir-71_5p Lsq-Mir-71_5p
..............................UGAAAGACAUGAGUAGUGAGAUGc........................................................................... 322102-4 'Bfl-Mir-71_5p 'Cgi-Mir-71_5p 'Cte-Mir-71_5p 'Dpu-Mir-71_5p 'Efe-Mir-71-P1_5p 'Efe-Mir-71-P2_5p 'Isc-Mir-71_5p 'Mle-Mir-71_5p 'Spu-Mir-71_5p Lsq-Mir-71_5p
..............................UGAAAGACAUGAGUAGUGAGAUGg........................................................................... 339271-4 'Bfl-Mir-71_5p 'Cgi-Mir-71_5p 'Cte-Mir-71_5p 'Dpu-Mir-71_5p 'Efe-Mir-71-P1_5p 'Efe-Mir-71-P2_5p 'Isc-Mir-71_5p 'Mle-Mir-71_5p 'Spu-Mir-71_5p Lsq-Mir-71_5p
..............................UGAAAGACAUGAGUAGUGAGAUua........................................................................... 382686-4 'Bfl-Mir-71_5p 'Cgi-Mir-71_5p 'Cte-Mir-71_5p 'Efe-Mir-71-P1_5p 'Efe-Mir-71-P2_5p 'Isc-Mir-71_5p 'Lsq-Mir-71_5p 'Mle-Mir-71_5p 'Spu-Mir-71_5p
..............................UGAAAGACAUGAGUAGUGAGAcg............................................................................ 230425-6 'Bfl-Mir-71_5p 'Cel-Mir-71_5p 'Lsq-Mir-71_5p
..............................UGAAAGACAUGAGUAGUGAGAau............................................................................ 318605-4 'Bfl-Mir-71_5p 'Lsq-Mir-71_5p
..............................UGAAAGACAUGAGUAGUGAGAag............................................................................ 35370-50 'Bfl-Mir-71_5p 'Lsq-Mir-71_5p
..............................UGAAAGACAUGAGUAGUGAGAUu............................................................................ 3583-410 'Bfl-Mir-71_5p 'Cgi-Mir-71_5p 'Cte-Mir-71_5p 'Efe-Mir-71-P1_5p 'Efe-Mir-71-P2_5p 'Isc-Mir-71_5p 'Lsq-Mir-71_5p 'Mle-Mir-71_5p 'Spu-Mir-71_5p
..............................UGAAAGACAUGAGUAGUGAGAUG............................................................................ 44-16938 'Bfl-Mir-71_5p 'Cgi-Mir-71_5p 'Cte-Mir-71_5p 'Dpu-Mir-71_5p 'Efe-Mir-71-P1_5p 'Efe-Mir-71-P2_5p 'Isc-Mir-71_5p 'Mle-Mir-71_5p 'Spu-Mir-71_5p Lsq-Mir-71_5p
..............................UGAAAGACAUGAGUAGUGAGAgg............................................................................ 552363-4 'Bfl-Mir-71_5p 'Lsq-Mir-71_5p
..............................UGAAAGACAUGAGUAGUGAGAUc............................................................................ 77286-20 'Bfl-Mir-71_5p 'Cgi-Mir-71_5p 'Cte-Mir-71_5p 'Efe-Mir-71-P1_5p 'Efe-Mir-71-P2_5p 'Isc-Mir-71_5p 'Lsq-Mir-71_5p 'Mle-Mir-71_5p 'Spu-Mir-71_5p
..............................UGAAAGACAUGAGUAGUGAGAUa............................................................................ 832898-2 'Bfl-Mir-71_5p 'Cgi-Mir-71_5p 'Cte-Mir-71_5p 'Efe-Mir-71-P1_5p 'Efe-Mir-71-P2_5p 'Isc-Mir-71_5p 'Lsq-Mir-71_5p 'Mle-Mir-71_5p 'Spu-Mir-71_5p
..............................UGAAAGACAUGAGUAGUGAGAg............................................................................. 107335-14 'Bfl-Mir-71_5p 'Lsq-Mir-71_5p
..............................UGAAAGACAUGAGUAGUGAGAa............................................................................. 11998-150 'Bfl-Mir-71_5p 'Lsq-Mir-71_5p
..............................UGAAAGACAUGAGUAGUGAGgu............................................................................. 1378338-2 'Lsq-Mir-71_5p
..............................UGAAAGACAUGAGUAGUGAGAc............................................................................. 225803-6 'Bfl-Mir-71_5p 'Cel-Mir-71_5p 'Lsq-Mir-71_5p
..............................UGAAAGACAUGAGUAGUGAGAU............................................................................. 27-29728 'Bfl-Mir-71_5p 'Cgi-Mir-71_5p 'Cte-Mir-71_5p 'Efe-Mir-71-P1_5p 'Efe-Mir-71-P2_5p 'Isc-Mir-71_5p 'Lsq-Mir-71_5p 'Mle-Mir-71_5p 'Spu-Mir-71_5p
..............................UGAAAGACAUGAGUAGUGAGuu............................................................................. 39413-44 'Lsq-Mir-71_5p
..............................UGAAAGACAUGAGUAGUGAGcu............................................................................. 90197-16 'Lsq-Mir-71_5p
..............................UGAAAGACAUGAGUAGUGAGA.............................................................................. 101-7938 'Bfl-Mir-71_5p 'Lsq-Mir-71_5p
..............................UGAAAGACAUGAGUAGUGAua.............................................................................. 235833-6 
..............................UGAAAGACAUGAGUAGUGAGu.............................................................................. 67584-24 'Lsq-Mir-71_5p
..............................UGAAAGACAUGAGUAGUGAGg.............................................................................. 949213-2 'Lsq-Mir-71_5p
..............................UGAAAGACAUGAGUAGUGAGc.............................................................................. 949215-2 'Lsq-Mir-71_5p
..............................UGAAAGACAUGAGUAGUGAu............................................................................... 327759-4 
..............................UGAAAGACAUGAGUAGUGAG............................................................................... 6687-248 'Lsq-Mir-71_5p
...............................GAAAGACAUGAGUAGUGAGAUG............................................................................ 666630-4 'Bfl-Mir-71_5p 'Cgi-Mir-71_5p 'Cte-Mir-71_5p 'Efe-Mir-71-P1_5p 'Efe-Mir-71-P2_5p 'Isc-Mir-71_5p 'Lsq-Mir-71_5p 'Mle-Mir-71_5p
...............................GAAAGACAUGAGUAGUGAGAU............................................................................. 192194-8 'Bfl-Mir-71_5p 'Lsq-Mir-71_5p
................................AAAGACAUGAGUAGUGAGAUG............................................................................ 87335-18 'Lsq-Mir-71_5p
................................AAAGACAUGAGUAGUGAGAU............................................................................. 248779-4 'Lsq-Mir-71_5p
.................................AAGACAUGAGUAGUGAGAUG............................................................................ 171348-8 
.....................................................UUUUACACCUUCUGUAGCUAGA...................................................... 280977-4 
...............................................................................UCUUGCUGCUAUGUCUUUCGGGuu.......................... 589534-4 Lsq-Mir-71_3p*
...............................................................................UCUUGCUGCUAUGUCUUUCGGGu........................... 646335-4 Lsq-Mir-71_3p*
...............................................................................UCUUGCUGCUAUGUCUUUCGGu............................ 74266-22 'Lsq-Mir-71_3p*
...............................................................................UCUUGCUGCUAUGUCUUUCGGG............................ 9773-180 Lsq-Mir-71_3p*
...............................................................................UCUUGCUGCUAUGUCUUUCGG............................. 103965-14 'Lsq-Mir-71_3p*
AUUUUUUUCAGGAUAAUCUGAGCCUUGACUUGAAAGACAUGAGUAGUGAGAUGUUUUACACCUUCUGUAGCUAGAAUCAUCUUGCUGCUAUGUCUUUCGGGCUGCGGUUCAUCAUUCAUCAGCAAUGCU
............................((((((((((((.((((((((((((........................))))))))))))))))))))))))............................ (-30.20)


Bases    1 to  129

        10        20        30        40        50        60     
AUUUUUUUCAGGAUAAUCUGAGCCUUGA            G            UUUUACACCUU 
                            CUUGAAAGACAU AGUAGUGAGAUG           C
                            GGGCUUUCUGUA UCGUCGUUCUAC           U
UCGUAACGACUACUUACUACUUGGCGUC            -            UAAGAUCGAUG 
       120       110       100        90         80        70    
 
_________________________________________________________________________________________________________________________________

Known precursor: Lsq-Mir-124_pre
Mature reads: 334
Star reads: 0
Family: MIR-125,MIR-124
Locus: scaffold79_size262223 35970 36053 +
Hairpin with 3p mature and reads mapped to scaffold79_size262223:35940-36083+
............................................................................................UAAGGCACGCGGUGAAUGCC............................. 6391-256 'Aca-Mir-124-P1-v1_3p 'Aca-Mir-124-P1-v2_3p 'Aca-Mir-124-P2-v1_3p 'Aca-Mir-124-P2-v2_3p 'Aca-Mir-124-P3-v1_3p 'Aca-Mir-124-P3-v2_3p 'Aca-Mir-124-P4-v1_3p 'Aca-Mir-124-P4-v2_3p 'Ami-Mir-124-P1-v1_3p 'Ami-Mir-124-P1-v2_3p 'Ami-Mir-124-P2-v1_3p 'Ami-Mir-124-P2-v2_3p 'Ami-Mir-124-P3-v1_3p 'Ami-Mir-124-P3-v2_3p 'Ami-Mir-124-P4-v1_3p 'Ami-Mir-124-P4-v2_3p 'Bta-Mir-124-P1-v1_3p 'Bta-Mir-124-P1-v2_3p 'Bta-Mir-124-P2-v1_3p 'Bta-Mir-124-P2-v2_3p 'Bta-Mir-124-P3-v1_3p 'Bta-Mir-124-P3-v2_3p 'Cel-Mir-124_3p 'Cfa-Mir-124-P1-v1_3p 'Cfa-Mir-124-P1-v2_3p 'Cfa-Mir-124-P2-v1_3p 'Cfa-Mir-124-P2-v2_3p 'Cfa-Mir-124-P3-v1_3p 'Cfa-Mir-124-P3-v2_3p 'Cgi-Mir-124_3p 'Cli-Mir-124-P2-v1_3p 'Cli-Mir-124-P2-v2_3p 'Cli-Mir-124-P3-v1_3p 'Cli-Mir-124-P3-v2_3p 'Cpi-Mir-124-P1-v1_3p 'Cpi-Mir-124-P1-v2_3p 'Cpi-Mir-124-P2-v1_3p 'Cpi-Mir-124-P2-v2_3p 'Cpi-Mir-124-P3-v1_3p 'Cpi-Mir-124-P3-v2_3p 'Cpi-Mir-124-P4-v1_3p 'Cpi-Mir-124-P4-v2_3p 'Cpo-Mir-124-P1-v1_3p 'Cpo-Mir-124-P1-v2_3p 'Cpo-Mir-124-P2-v1_3p 'Cpo-Mir-124-P2-v2_3p 'Cpo-Mir-124-P3-v1_3p 'Cpo-Mir-124-P3-v2_3p 'Cte-Mir-124_3p 'Dme-Mir-124_3p 'Dno-Mir-124-P1-v1_3p 'Dno-Mir-124-P1-v2_3p 'Dno-Mir-124-P2-v1_3p 'Dno-Mir-124-P2-v2_3p 'Dno-Mir-124-P3-v1_3p 'Dno-Mir-124-P3-v2_3p 'Dpu-Mir-124_3p 'Dre-Mir-124-P1-v1_3p 'Dre-Mir-124-P1-v2_3p 'Dre-Mir-124-P2a-v1_3p 'Dre-Mir-124-P2a-v2_3p 'Dre-Mir-124-P2b-v1_3p 'Dre-Mir-124-P2b-v2_3p 'Dre-Mir-124-P3a-v1_3p 'Dre-Mir-124-P3a-v2_3p 'Dre-Mir-124-P3b-v1_3p 'Dre-Mir-124-P3b-v2_3p 'Dre-Mir-124-P4-v1_3p 'Dre-Mir-124-P4-v2_3p 'Efe-Mir-124-P5_3p 'Efe-Mir-124-P6_3p 'Efe-Mir-124-P7_3p 'Efe-Mir-124-P8_3p 'Efe-Mir-124-P9_3p 'Ete-Mir-124-P1-v1_3p 'Ete-Mir-124-P1-v2_3p 'Ete-Mir-124-P2-v1_3p 'Ete-Mir-124-P2-v2_3p 'Gga-Mir-124-P2-v1_3p 'Gga-Mir-124-P2-v2_3p 'Gga-Mir-124-P3-v1_3p 'Gga-Mir-124-P3-v2_3p 'Hsa-Mir-124-P1-v1_3p 'Hsa-Mir-124-P1-v2_3p 'Hsa-Mir-124-P2-v1_3p 'Hsa-Mir-124-P2-v2_3p 'Hsa-Mir-124-P3-v1_3p 'Hsa-Mir-124-P3-v2_3p 'Isc-Mir-124_3p 'Lgi-Mir-124-P10_3p 'Lgi-Mir-124-P11_3p 'Lsq-Mir-125_3p 'Mle-Mir-124_3p 'Mml-Mir-124-P1-v1_3p 'Mml-Mir-124-P1-v2_3p 'Mml-Mir-124-P2-v1_3p 'Mml-Mir-124-P2-v2_3p 'Mml-Mir-124-P3-v1_3p 'Mml-Mir-124-P3-v2_3p 'Mmu-Mir-124-P1-v1_3p 'Mmu-Mir-124-P1-v2_3p 'Mmu-Mir-124-P2-v1_3p 'Mmu-Mir-124-P2-v2_3p 'Mmu-Mir-124-P3-v1_3p 'Mmu-Mir-124-P3-v2_3p 'Ocu-Mir-124-P1-v1_3p 'Ocu-Mir-124-P1-v2_3p 'Ocu-Mir-124-P2-v1_3p 'Ocu-Mir-124-P2-v2_3p 'Ocu-Mir-124-P3-v1_3p 'Ocu-Mir-124-P3-v2_3p 'Rno-Mir-124-P1-v1_3p 'Rno-Mir-124-P1-v2_3p 'Rno-Mir-124-P2-v1_3p 'Rno-Mir-124-P2-v2_3p 'Rno-Mir-124-P3-v1_3p 'Rno-Mir-124-P3-v2_3p 'Sko-Mir-124_3p 'Spu-Mir-124_3p 'Tca-Mir-124_3p 'Xtr-Mir-124-P1-v1_3p 'Xtr-Mir-124-P1-v2_3p 'Xtr-Mir-124-P2-v1_3p 'Xtr-Mir-124-P2-v2_3p 'Xtr-Mir-124-P3-v1_3p 'Xtr-Mir-124-P3-v2_3p
............................................................................................UAAGGCACGCGGUGAAUGCCA............................ 31059-58 'Aca-Mir-124-P1-v1_3p 'Aca-Mir-124-P1-v2_3p 'Aca-Mir-124-P2-v1_3p 'Aca-Mir-124-P2-v2_3p 'Aca-Mir-124-P3-v1_3p 'Aca-Mir-124-P3-v2_3p 'Aca-Mir-124-P4-v1_3p 'Aca-Mir-124-P4-v2_3p 'Ami-Mir-124-P1-v1_3p 'Ami-Mir-124-P1-v2_3p 'Ami-Mir-124-P2-v1_3p 'Ami-Mir-124-P2-v2_3p 'Ami-Mir-124-P3-v1_3p 'Ami-Mir-124-P3-v2_3p 'Ami-Mir-124-P4-v1_3p 'Ami-Mir-124-P4-v2_3p 'Bta-Mir-124-P1-v1_3p 'Bta-Mir-124-P1-v2_3p 'Bta-Mir-124-P2-v1_3p 'Bta-Mir-124-P2-v2_3p 'Bta-Mir-124-P3-v1_3p 'Bta-Mir-124-P3-v2_3p 'Cfa-Mir-124-P1-v1_3p 'Cfa-Mir-124-P1-v2_3p 'Cfa-Mir-124-P2-v1_3p 'Cfa-Mir-124-P2-v2_3p 'Cfa-Mir-124-P3-v1_3p 'Cfa-Mir-124-P3-v2_3p 'Cli-Mir-124-P2-v1_3p 'Cli-Mir-124-P2-v2_3p 'Cli-Mir-124-P3-v1_3p 'Cli-Mir-124-P3-v2_3p 'Cpi-Mir-124-P1-v1_3p 'Cpi-Mir-124-P1-v2_3p 'Cpi-Mir-124-P2-v1_3p 'Cpi-Mir-124-P2-v2_3p 'Cpi-Mir-124-P3-v1_3p 'Cpi-Mir-124-P3-v2_3p 'Cpi-Mir-124-P4-v1_3p 'Cpi-Mir-124-P4-v2_3p 'Cpo-Mir-124-P1-v1_3p 'Cpo-Mir-124-P1-v2_3p 'Cpo-Mir-124-P2-v1_3p 'Cpo-Mir-124-P2-v2_3p 'Cpo-Mir-124-P3-v1_3p 'Cpo-Mir-124-P3-v2_3p 'Dme-Mir-124_3p 'Dno-Mir-124-P1-v1_3p 'Dno-Mir-124-P1-v2_3p 'Dno-Mir-124-P2-v1_3p 'Dno-Mir-124-P2-v2_3p 'Dno-Mir-124-P3-v1_3p 'Dno-Mir-124-P3-v2_3p 'Dpu-Mir-124_3p 'Dre-Mir-124-P1-v1_3p 'Dre-Mir-124-P1-v2_3p 'Dre-Mir-124-P2a-v1_3p 'Dre-Mir-124-P2a-v2_3p 'Dre-Mir-124-P2b-v1_3p 'Dre-Mir-124-P2b-v2_3p 'Dre-Mir-124-P3a-v1_3p 'Dre-Mir-124-P3a-v2_3p 'Dre-Mir-124-P3b-v1_3p 'Dre-Mir-124-P3b-v2_3p 'Dre-Mir-124-P4-v1_3p 'Dre-Mir-124-P4-v2_3p 'Efe-Mir-124-P5_3p 'Efe-Mir-124-P6_3p 'Efe-Mir-124-P7_3p 'Efe-Mir-124-P8_3p 'Efe-Mir-124-P9_3p 'Ete-Mir-124-P1-v1_3p 'Ete-Mir-124-P1-v2_3p 'Ete-Mir-124-P2-v1_3p 'Ete-Mir-124-P2-v2_3p 'Gga-Mir-124-P2-v1_3p 'Gga-Mir-124-P2-v2_3p 'Gga-Mir-124-P3-v1_3p 'Gga-Mir-124-P3-v2_3p 'Gga-Mir-124-P4-v1_3p 'Gga-Mir-124-P4-v2_3p 'Hsa-Mir-124-P1-v1_3p 'Hsa-Mir-124-P1-v2_3p 'Hsa-Mir-124-P2-v1_3p 'Hsa-Mir-124-P2-v2_3p 'Hsa-Mir-124-P3-v1_3p 'Hsa-Mir-124-P3-v2_3p 'Isc-Mir-124_3p 'Mml-Mir-124-P1-v1_3p 'Mml-Mir-124-P1-v2_3p 'Mml-Mir-124-P2-v1_3p 'Mml-Mir-124-P2-v2_3p 'Mml-Mir-124-P3-v1_3p 'Mml-Mir-124-P3-v2_3p 'Mmu-Mir-124-P1-v1_3p 'Mmu-Mir-124-P1-v2_3p 'Mmu-Mir-124-P2-v1_3p 'Mmu-Mir-124-P2-v2_3p 'Mmu-Mir-124-P3-v1_3p 'Mmu-Mir-124-P3-v2_3p 'Ocu-Mir-124-P1-v1_3p 'Ocu-Mir-124-P1-v2_3p 'Ocu-Mir-124-P2-v1_3p 'Ocu-Mir-124-P2-v2_3p 'Ocu-Mir-124-P3-v1_3p 'Ocu-Mir-124-P3-v2_3p 'Rno-Mir-124-P1-v1_3p 'Rno-Mir-124-P1-v2_3p 'Rno-Mir-124-P2-v1_3p 'Rno-Mir-124-P2-v2_3p 'Rno-Mir-124-P3-v1_3p 'Rno-Mir-124-P3-v2_3p 'Sko-Mir-124_3p 'Spu-Mir-124_3p 'Tca-Mir-124_3p 'Xtr-Mir-124-P1-v1_3p 'Xtr-Mir-124-P1-v2_3p 'Xtr-Mir-124-P2-v1_3p 'Xtr-Mir-124-P2-v2_3p 'Xtr-Mir-124-P3-v1_3p 'Xtr-Mir-124-P3-v2_3p Cel-Mir-124_3p Cgi-Mir-124_3p Cte-Mir-124_3p Lgi-Mir-124-P10_3p Lgi-Mir-124-P11_3p Lsq-Mir-125_3p Mle-Mir-124_3p
............................................................................................UAAGGCACGCGGUGAAUGCCAu........................... 451364-4 'Aca-Mir-124-P1-v1_3p 'Aca-Mir-124-P1-v2_3p 'Aca-Mir-124-P2-v1_3p 'Aca-Mir-124-P2-v2_3p 'Aca-Mir-124-P3-v1_3p 'Aca-Mir-124-P3-v2_3p 'Aca-Mir-124-P4-v1_3p 'Aca-Mir-124-P4-v2_3p 'Ami-Mir-124-P1-v1_3p 'Ami-Mir-124-P1-v2_3p 'Ami-Mir-124-P2-v1_3p 'Ami-Mir-124-P2-v2_3p 'Ami-Mir-124-P3-v1_3p 'Ami-Mir-124-P3-v2_3p 'Ami-Mir-124-P4-v1_3p 'Ami-Mir-124-P4-v2_3p 'Bta-Mir-124-P1-v1_3p 'Bta-Mir-124-P1-v2_3p 'Bta-Mir-124-P2-v1_3p 'Bta-Mir-124-P2-v2_3p 'Bta-Mir-124-P3-v1_3p 'Bta-Mir-124-P3-v2_3p 'Cfa-Mir-124-P1-v1_3p 'Cfa-Mir-124-P1-v2_3p 'Cfa-Mir-124-P2-v1_3p 'Cfa-Mir-124-P2-v2_3p 'Cfa-Mir-124-P3-v1_3p 'Cfa-Mir-124-P3-v2_3p 'Cli-Mir-124-P2-v1_3p 'Cli-Mir-124-P2-v2_3p 'Cli-Mir-124-P3-v1_3p 'Cli-Mir-124-P3-v2_3p 'Cpi-Mir-124-P1-v1_3p 'Cpi-Mir-124-P1-v2_3p 'Cpi-Mir-124-P2-v1_3p 'Cpi-Mir-124-P2-v2_3p 'Cpi-Mir-124-P3-v1_3p 'Cpi-Mir-124-P3-v2_3p 'Cpi-Mir-124-P4-v1_3p 'Cpi-Mir-124-P4-v2_3p 'Cpo-Mir-124-P1-v1_3p 'Cpo-Mir-124-P1-v2_3p 'Cpo-Mir-124-P2-v1_3p 'Cpo-Mir-124-P2-v2_3p 'Cpo-Mir-124-P3-v1_3p 'Cpo-Mir-124-P3-v2_3p 'Dme-Mir-124_3p 'Dno-Mir-124-P1-v1_3p 'Dno-Mir-124-P1-v2_3p 'Dno-Mir-124-P2-v1_3p 'Dno-Mir-124-P2-v2_3p 'Dno-Mir-124-P3-v1_3p 'Dno-Mir-124-P3-v2_3p 'Dpu-Mir-124_3p 'Dre-Mir-124-P1-v1_3p 'Dre-Mir-124-P1-v2_3p 'Dre-Mir-124-P2a-v1_3p 'Dre-Mir-124-P2a-v2_3p 'Dre-Mir-124-P2b-v1_3p 'Dre-Mir-124-P2b-v2_3p 'Dre-Mir-124-P3a-v1_3p 'Dre-Mir-124-P3a-v2_3p 'Dre-Mir-124-P3b-v1_3p 'Dre-Mir-124-P3b-v2_3p 'Dre-Mir-124-P4-v1_3p 'Dre-Mir-124-P4-v2_3p 'Efe-Mir-124-P5_3p 'Efe-Mir-124-P6_3p 'Efe-Mir-124-P7_3p 'Efe-Mir-124-P8_3p 'Efe-Mir-124-P9_3p 'Ete-Mir-124-P1-v1_3p 'Ete-Mir-124-P1-v2_3p 'Ete-Mir-124-P2-v1_3p 'Ete-Mir-124-P2-v2_3p 'Gga-Mir-124-P2-v1_3p 'Gga-Mir-124-P2-v2_3p 'Gga-Mir-124-P3-v1_3p 'Gga-Mir-124-P3-v2_3p 'Gga-Mir-124-P4-v1_3p 'Gga-Mir-124-P4-v2_3p 'Hsa-Mir-124-P1-v1_3p 'Hsa-Mir-124-P1-v2_3p 'Hsa-Mir-124-P2-v1_3p 'Hsa-Mir-124-P2-v2_3p 'Hsa-Mir-124-P3-v1_3p 'Hsa-Mir-124-P3-v2_3p 'Isc-Mir-124_3p 'Mml-Mir-124-P1-v1_3p 'Mml-Mir-124-P1-v2_3p 'Mml-Mir-124-P2-v1_3p 'Mml-Mir-124-P2-v2_3p 'Mml-Mir-124-P3-v1_3p 'Mml-Mir-124-P3-v2_3p 'Mmu-Mir-124-P1-v1_3p 'Mmu-Mir-124-P1-v2_3p 'Mmu-Mir-124-P2-v1_3p 'Mmu-Mir-124-P2-v2_3p 'Mmu-Mir-124-P3-v1_3p 'Mmu-Mir-124-P3-v2_3p 'Ocu-Mir-124-P1-v1_3p 'Ocu-Mir-124-P1-v2_3p 'Ocu-Mir-124-P2-v1_3p 'Ocu-Mir-124-P2-v2_3p 'Ocu-Mir-124-P3-v1_3p 'Ocu-Mir-124-P3-v2_3p 'Rno-Mir-124-P1-v1_3p 'Rno-Mir-124-P1-v2_3p 'Rno-Mir-124-P2-v1_3p 'Rno-Mir-124-P2-v2_3p 'Rno-Mir-124-P3-v1_3p 'Rno-Mir-124-P3-v2_3p 'Sko-Mir-124_3p 'Spu-Mir-124_3p 'Tca-Mir-124_3p 'Xtr-Mir-124-P1-v1_3p 'Xtr-Mir-124-P1-v2_3p 'Xtr-Mir-124-P2-v1_3p 'Xtr-Mir-124-P2-v2_3p 'Xtr-Mir-124-P3-v1_3p 'Xtr-Mir-124-P3-v2_3p Cel-Mir-124_3p Cgi-Mir-124_3p Cte-Mir-124_3p Lgi-Mir-124-P10_3p Lgi-Mir-124-P11_3p Lsq-Mir-125_3p Mle-Mir-124_3p
............................................................................................UAAGGCACGCGGUGAAUGCCAG........................... 95566-16 'Aca-Mir-124-P1-v1_3p 'Aca-Mir-124-P1-v2_3p 'Aca-Mir-124-P2-v1_3p 'Aca-Mir-124-P2-v2_3p 'Aca-Mir-124-P3-v1_3p 'Aca-Mir-124-P3-v2_3p 'Aca-Mir-124-P4-v1_3p 'Aca-Mir-124-P4-v2_3p 'Ami-Mir-124-P1-v1_3p 'Ami-Mir-124-P1-v2_3p 'Ami-Mir-124-P2-v1_3p 'Ami-Mir-124-P2-v2_3p 'Ami-Mir-124-P3-v1_3p 'Ami-Mir-124-P3-v2_3p 'Ami-Mir-124-P4-v1_3p 'Ami-Mir-124-P4-v2_3p 'Bta-Mir-124-P1-v1_3p 'Bta-Mir-124-P1-v2_3p 'Bta-Mir-124-P2-v1_3p 'Bta-Mir-124-P2-v2_3p 'Bta-Mir-124-P3-v1_3p 'Bta-Mir-124-P3-v2_3p 'Cfa-Mir-124-P1-v1_3p 'Cfa-Mir-124-P1-v2_3p 'Cfa-Mir-124-P2-v1_3p 'Cfa-Mir-124-P2-v2_3p 'Cfa-Mir-124-P3-v1_3p 'Cfa-Mir-124-P3-v2_3p 'Cli-Mir-124-P2-v1_3p 'Cli-Mir-124-P2-v2_3p 'Cli-Mir-124-P3-v1_3p 'Cli-Mir-124-P3-v2_3p 'Cpi-Mir-124-P1-v1_3p 'Cpi-Mir-124-P1-v2_3p 'Cpi-Mir-124-P2-v1_3p 'Cpi-Mir-124-P2-v2_3p 'Cpi-Mir-124-P3-v1_3p 'Cpi-Mir-124-P3-v2_3p 'Cpi-Mir-124-P4-v1_3p 'Cpi-Mir-124-P4-v2_3p 'Cpo-Mir-124-P1-v1_3p 'Cpo-Mir-124-P1-v2_3p 'Cpo-Mir-124-P2-v1_3p 'Cpo-Mir-124-P2-v2_3p 'Cpo-Mir-124-P3-v1_3p 'Cpo-Mir-124-P3-v2_3p 'Dme-Mir-124_3p 'Dno-Mir-124-P1-v1_3p 'Dno-Mir-124-P1-v2_3p 'Dno-Mir-124-P2-v1_3p 'Dno-Mir-124-P2-v2_3p 'Dno-Mir-124-P3-v1_3p 'Dno-Mir-124-P3-v2_3p 'Dpu-Mir-124_3p 'Dre-Mir-124-P1-v1_3p 'Dre-Mir-124-P1-v2_3p 'Dre-Mir-124-P2a-v1_3p 'Dre-Mir-124-P2a-v2_3p 'Dre-Mir-124-P2b-v1_3p 'Dre-Mir-124-P2b-v2_3p 'Dre-Mir-124-P3a-v1_3p 'Dre-Mir-124-P3a-v2_3p 'Dre-Mir-124-P3b-v1_3p 'Dre-Mir-124-P3b-v2_3p 'Dre-Mir-124-P4-v1_3p 'Dre-Mir-124-P4-v2_3p 'Efe-Mir-124-P5_3p 'Efe-Mir-124-P6_3p 'Efe-Mir-124-P7_3p 'Efe-Mir-124-P8_3p 'Efe-Mir-124-P9_3p 'Ete-Mir-124-P1-v1_3p 'Ete-Mir-124-P1-v2_3p 'Ete-Mir-124-P2-v1_3p 'Ete-Mir-124-P2-v2_3p 'Gga-Mir-124-P2-v1_3p 'Gga-Mir-124-P2-v2_3p 'Gga-Mir-124-P3-v1_3p 'Gga-Mir-124-P3-v2_3p 'Gga-Mir-124-P4-v1_3p 'Gga-Mir-124-P4-v2_3p 'Hsa-Mir-124-P1-v1_3p 'Hsa-Mir-124-P1-v2_3p 'Hsa-Mir-124-P2-v1_3p 'Hsa-Mir-124-P2-v2_3p 'Hsa-Mir-124-P3-v1_3p 'Hsa-Mir-124-P3-v2_3p 'Isc-Mir-124_3p 'Mml-Mir-124-P1-v1_3p 'Mml-Mir-124-P1-v2_3p 'Mml-Mir-124-P2-v1_3p 'Mml-Mir-124-P2-v2_3p 'Mml-Mir-124-P3-v1_3p 'Mml-Mir-124-P3-v2_3p 'Mmu-Mir-124-P1-v1_3p 'Mmu-Mir-124-P1-v2_3p 'Mmu-Mir-124-P2-v1_3p 'Mmu-Mir-124-P2-v2_3p 'Mmu-Mir-124-P3-v1_3p 'Mmu-Mir-124-P3-v2_3p 'Ocu-Mir-124-P1-v1_3p 'Ocu-Mir-124-P1-v2_3p 'Ocu-Mir-124-P2-v1_3p 'Ocu-Mir-124-P2-v2_3p 'Ocu-Mir-124-P3-v1_3p 'Ocu-Mir-124-P3-v2_3p 'Rno-Mir-124-P1-v1_3p 'Rno-Mir-124-P1-v2_3p 'Rno-Mir-124-P2-v1_3p 'Rno-Mir-124-P2-v2_3p 'Rno-Mir-124-P3-v1_3p 'Rno-Mir-124-P3-v2_3p 'Sko-Mir-124_3p 'Spu-Mir-124_3p 'Tca-Mir-124_3p 'Xtr-Mir-124-P1-v1_3p 'Xtr-Mir-124-P1-v2_3p 'Xtr-Mir-124-P2-v1_3p 'Xtr-Mir-124-P2-v2_3p 'Xtr-Mir-124-P3-v1_3p 'Xtr-Mir-124-P3-v2_3p Cel-Mir-124_3p Cgi-Mir-124_3p Cte-Mir-124_3p Lgi-Mir-124-P10_3p Lgi-Mir-124-P11_3p Lsq-Mir-125_3p Mle-Mir-124_3p
UUUUCUUAAAUGAGACUGAAGCAGCGAUUGGCGUUUUCUUCGUGUCCUUGAUGUUAACAACAAGUUUCUUAACUUCAGAAAUAAUUUACAAUUAAGGCACGCGGUGAAUGCCAGUCGCGUUCGGGUGAUCAUUGCCACGUU
.........................(((((((((((.((.((((.(((((((......................................))))))))))).)).)))))))))))......................... (-29.05)


Bases    1 to  141

        10        20        30        40        50        60        70 
UUUUCUUAAAUGAGACUGAAGCAGC           U  U    U       GUUAACAACAAGUUUCUU 
                         GAUUGGCGUUU CU CGUG CCUUGAU                  A
                         CUGACCGUAAG GG GCAC GGAAUUA                  A
UUGCACCGUUACUAGUGGGCUUGCG           U  C    -       ACAUUUAAUAAAGACUUC 
 .       130       120       110       100         90        80        
 
_______________________________________________________________________________________________________________________________________________

Known precursor: Lsq-Mir-133_pre
Mature reads: 214
Star reads: 4
Family: MIR-133
Locus: scaffold79_size262223 62752 62839 -
Hairpin with 3p mature and reads mapped to scaffold79_size262223:62722-62869-
..............................CGUUGGUUCAGGCGGACCAA............................................................................................... 318788-4 'Lsq-Mir-133_5p*(predicted)
...............................................................................................UUGGUCCCCUUCAACCGACUAUu........................... 677733-4 Lsq-Mir-133_3p
...............................................................................................UUGGUCCCCUUCAACCGACUAU............................ 12347-146 Lsq-Mir-133_3p
...............................................................................................UUGGUCCCCUUCAACCGACUA............................. 68791-24 'Lsq-Mir-133_3p
...............................................................................................UUGGUCCCCUUCAACCGACUu............................. 788745-2 'Lsq-Mir-133_3p
...............................................................................................UUGGUCCCCUUCAACCGACU.............................. 45059-38 'Lsq-Mir-133_3p
AUGUUUCAUCGCGUGGCAGUUGCCGGCUUUCGUUGGUUCAGGCGGACCAAAACGGAGGGAAGGCGAUCGCCGCCAGAGGCAGCGCCAUAACGCAUUUGGUCCCCUUCAACCGACUAUAGCCACCUGCGAAUCGACUUGGUGUCGU
.........................(((...(((((((.(((.((((((((...........................................)))))))))))..)))))))...)))......................... (-24.72)


Bases    1 to  145

        10        20        30         40        50        60        70   
AUGUUUCAUCGCGUGGCAGUUGCCG   UUC       C-   C        ACGGAGGGAAGGCGAUCGCCG 
                         GCU   GUUGGUU  AGG GGACCAAA                     \
                         CGA   CAGCCAA  UCC CCUGGUUU                     C
UGCUGUGGUUCAGCUAAGCGUCCAC   UAU       CU   -        ACGCAAUACCGCGACGGAGAC 
   140       130       120       110        100        90        80       
 
___________________________________________________________________________________________________________________________________________________

Known precursor: Lsq-Mir-1_pre
Mature reads: 1030
Star reads: 18
Family: MIR-1
Locus: scaffold79_size262223 64683 64782 -
Hairpin with 3p mature and reads mapped to scaffold79_size262223:64653-64812-
..............................CCAUACUUCUUUAUUGGCCGUG......................................................................................................... 188142-8 Lsq-Mir-1_5p*
..............................CCAUACUUCUUUAUUGGCCG........................................................................................................... 145685-10 'Lsq-Mir-1_5p*
...........................................................................................................UGGAAUGUAAAGAAGUAUGUAGC........................... 316557-4 'Aca-Mir-1-P1_3p 'Aca-Mir-1-P2_3p 'Aca-Mir-1-P4_3p 'Ami-Mir-1-P1_3p 'Ami-Mir-1-P2_3p 'Ami-Mir-1-P4_3p 'Bfl-Mir-1_3p 'Bta-Mir-1-P1_3p 'Bta-Mir-1-P2_3p 'Cfa-Mir-1-P1_3p 'Cfa-Mir-1-P2_3p 'Cgi-Mir-1_3p 'Cli-Mir-1-P1_3p 'Cli-Mir-1-P2_3p 'Cli-Mir-1-P4_3p 'Cpi-Mir-1-P1_3p 'Cpi-Mir-1-P2_3p 'Cpi-Mir-1-P4_3p 'Cpo-Mir-1-P1_3p 'Cpo-Mir-1-P2_3p 'Dme-Mir-1_3p 'Dno-Mir-1-P1_3p 'Dno-Mir-1-P2_3p 'Dpu-Mir-1_3p 'Dre-Mir-1-P1_3p 'Dre-Mir-1-P2_3p 'Efe-Mir-1-P5_3p 'Efe-Mir-1-P6_3p 'Ete-Mir-1-P1_3p 'Ete-Mir-1-P2_3p 'Gga-Mir-1-P1_3p 'Gga-Mir-1-P2_3p 'Gga-Mir-1-P4_3p 'Hsa-Mir-1-P1_3p 'Hsa-Mir-1-P2_3p 'Isc-Mir-1_3p 'Lgi-Mir-1_3p 'Mle-Mir-1_3p 'Mml-Mir-1-P1_3p 'Mml-Mir-1-P2_3p 'Mmu-Mir-1-P1_3p 'Mmu-Mir-1-P2_3p 'Ocu-Mir-1-P1_3p 'Ocu-Mir-1-P2_3p 'Rno-Mir-1-P1_3p 'Rno-Mir-1-P2_3p 'Sko-Mir-1_3p 'Spu-Mir-1_3p 'Tca-Mir-1_3p 'Xtr-Mir-1-P1_3p 'Xtr-Mir-1-P2_3p 'Xtr-Mir-1-P4_3p Cel-Mir-1_3p Cte-Mir-1_3p Lsq-Mir-1_3p
...........................................................................................................UGGAAUGUAAAGAAGUAUGUAGu........................... 316559-4 'Aca-Mir-1-P1_3p 'Aca-Mir-1-P2_3p 'Aca-Mir-1-P4_3p 'Ami-Mir-1-P1_3p 'Ami-Mir-1-P2_3p 'Ami-Mir-1-P4_3p 'Bfl-Mir-1_3p 'Bta-Mir-1-P1_3p 'Bta-Mir-1-P2_3p 'Cfa-Mir-1-P1_3p 'Cfa-Mir-1-P2_3p 'Cgi-Mir-1_3p 'Cli-Mir-1-P1_3p 'Cli-Mir-1-P2_3p 'Cli-Mir-1-P4_3p 'Cpi-Mir-1-P1_3p 'Cpi-Mir-1-P2_3p 'Cpi-Mir-1-P4_3p 'Cpo-Mir-1-P1_3p 'Cpo-Mir-1-P2_3p 'Dme-Mir-1_3p 'Dno-Mir-1-P1_3p 'Dno-Mir-1-P2_3p 'Dpu-Mir-1_3p 'Dre-Mir-1-P1_3p 'Dre-Mir-1-P2_3p 'Efe-Mir-1-P5_3p 'Efe-Mir-1-P6_3p 'Ete-Mir-1-P1_3p 'Ete-Mir-1-P2_3p 'Gga-Mir-1-P1_3p 'Gga-Mir-1-P2_3p 'Gga-Mir-1-P4_3p 'Hsa-Mir-1-P1_3p 'Hsa-Mir-1-P2_3p 'Isc-Mir-1_3p 'Lgi-Mir-1_3p 'Mle-Mir-1_3p 'Mml-Mir-1-P1_3p 'Mml-Mir-1-P2_3p 'Mmu-Mir-1-P1_3p 'Mmu-Mir-1-P2_3p 'Ocu-Mir-1-P1_3p 'Ocu-Mir-1-P2_3p 'Rno-Mir-1-P1_3p 'Rno-Mir-1-P2_3p 'Sko-Mir-1_3p 'Spu-Mir-1_3p 'Tca-Mir-1_3p 'Xtr-Mir-1-P1_3p 'Xtr-Mir-1-P2_3p 'Xtr-Mir-1-P4_3p Cel-Mir-1_3p Cte-Mir-1_3p Lsq-Mir-1_3p
...........................................................................................................UGGAAUGUAAAGAAGUAUGUAG............................ 1165-948 'Aca-Mir-1-P1_3p 'Aca-Mir-1-P2_3p 'Aca-Mir-1-P4_3p 'Ami-Mir-1-P1_3p 'Ami-Mir-1-P2_3p 'Ami-Mir-1-P4_3p 'Bfl-Mir-1_3p 'Bta-Mir-1-P1_3p 'Bta-Mir-1-P2_3p 'Cfa-Mir-1-P1_3p 'Cfa-Mir-1-P2_3p 'Cgi-Mir-1_3p 'Cli-Mir-1-P1_3p 'Cli-Mir-1-P2_3p 'Cli-Mir-1-P4_3p 'Cpi-Mir-1-P1_3p 'Cpi-Mir-1-P2_3p 'Cpi-Mir-1-P4_3p 'Cpo-Mir-1-P1_3p 'Cpo-Mir-1-P2_3p 'Dme-Mir-1_3p 'Dno-Mir-1-P1_3p 'Dno-Mir-1-P2_3p 'Dpu-Mir-1_3p 'Dre-Mir-1-P1_3p 'Dre-Mir-1-P2_3p 'Efe-Mir-1-P5_3p 'Efe-Mir-1-P6_3p 'Ete-Mir-1-P1_3p 'Ete-Mir-1-P2_3p 'Gga-Mir-1-P1_3p 'Gga-Mir-1-P2_3p 'Gga-Mir-1-P4_3p 'Hsa-Mir-1-P1_3p 'Hsa-Mir-1-P2_3p 'Isc-Mir-1_3p 'Lgi-Mir-1_3p 'Mle-Mir-1_3p 'Mml-Mir-1-P1_3p 'Mml-Mir-1-P2_3p 'Mmu-Mir-1-P1_3p 'Mmu-Mir-1-P2_3p 'Ocu-Mir-1-P1_3p 'Ocu-Mir-1-P2_3p 'Rno-Mir-1-P1_3p 'Rno-Mir-1-P2_3p 'Sko-Mir-1_3p 'Spu-Mir-1_3p 'Tca-Mir-1_3p 'Xtr-Mir-1-P1_3p 'Xtr-Mir-1-P2_3p 'Xtr-Mir-1-P4_3p Cel-Mir-1_3p Cte-Mir-1_3p Lsq-Mir-1_3p
...........................................................................................................UGGAAUGUAAAGAAGUAUGUug............................ 225500-6 'Aca-Mir-1-P1_3p 'Aca-Mir-1-P2_3p 'Ami-Mir-1-P1_3p 'Ami-Mir-1-P2_3p 'Bfl-Mir-1_3p 'Bta-Mir-1-P1_3p 'Bta-Mir-1-P2_3p 'Cel-Mir-1_3p 'Cfa-Mir-1-P1_3p 'Cfa-Mir-1-P2_3p 'Cgi-Mir-1_3p 'Cli-Mir-1-P1_3p 'Cli-Mir-1-P2_3p 'Cpi-Mir-1-P1_3p 'Cpi-Mir-1-P2_3p 'Cpo-Mir-1-P2_3p 'Cte-Mir-1_3p 'Dme-Mir-1_3p 'Dno-Mir-1-P1_3p 'Dno-Mir-1-P2_3p 'Dpu-Mir-1_3p 'Dre-Mir-1-P1_3p 'Dre-Mir-1-P2_3p 'Efe-Mir-1-P5_3p 'Efe-Mir-1-P6_3p 'Efe-Mir-1-P7_3p 'Ete-Mir-1-P1_3p 'Ete-Mir-1-P2_3p 'Gga-Mir-1-P1_3p 'Gga-Mir-1-P2_3p 'Hsa-Mir-1-P1_3p 'Hsa-Mir-1-P2_3p 'Isc-Mir-1_3p 'Lgi-Mir-1_3p 'Lsq-Mir-1_3p 'Mle-Mir-1_3p 'Mml-Mir-1-P1_3p 'Mml-Mir-1-P2_3p 'Mmu-Mir-1-P1_3p 'Mmu-Mir-1-P2_3p 'Ocu-Mir-1-P1_3p 'Ocu-Mir-1-P2_3p 'Rno-Mir-1-P1_3p 'Spu-Mir-1_3p 'Tca-Mir-1_3p 'Xtr-Mir-1-P1_3p 'Xtr-Mir-1-P2_3p
...........................................................................................................UGGAAUGUAAAGAAGUAUGUAc............................ 850012-2 'Aca-Mir-1-P1_3p 'Aca-Mir-1-P2_3p 'Aca-Mir-1-P4_3p 'Ami-Mir-1-P1_3p 'Ami-Mir-1-P2_3p 'Ami-Mir-1-P4_3p 'Bfl-Mir-1_3p 'Bta-Mir-1-P1_3p 'Bta-Mir-1-P2_3p 'Cfa-Mir-1-P1_3p 'Cfa-Mir-1-P2_3p 'Cgi-Mir-1_3p 'Cli-Mir-1-P1_3p 'Cli-Mir-1-P2_3p 'Cli-Mir-1-P4_3p 'Cpi-Mir-1-P1_3p 'Cpi-Mir-1-P2_3p 'Cpi-Mir-1-P4_3p 'Cpo-Mir-1-P1_3p 'Cpo-Mir-1-P2_3p 'Cte-Mir-1_3p 'Dme-Mir-1_3p 'Dno-Mir-1-P1_3p 'Dno-Mir-1-P2_3p 'Dpu-Mir-1_3p 'Dre-Mir-1-P1_3p 'Dre-Mir-1-P2_3p 'Efe-Mir-1-P5_3p 'Efe-Mir-1-P6_3p 'Ete-Mir-1-P1_3p 'Ete-Mir-1-P2_3p 'Gga-Mir-1-P1_3p 'Gga-Mir-1-P2_3p 'Gga-Mir-1-P4_3p 'Hsa-Mir-1-P1_3p 'Hsa-Mir-1-P2_3p 'Isc-Mir-1_3p 'Lgi-Mir-1_3p 'Lsq-Mir-1_3p 'Mle-Mir-1_3p 'Mml-Mir-1-P1_3p 'Mml-Mir-1-P2_3p 'Mmu-Mir-1-P1_3p 'Mmu-Mir-1-P2_3p 'Ocu-Mir-1-P1_3p 'Ocu-Mir-1-P2_3p 'Rno-Mir-1-P1_3p 'Rno-Mir-1-P2_3p 'Sko-Mir-1_3p 'Spu-Mir-1_3p 'Tca-Mir-1_3p 'Xtr-Mir-1-P1_3p 'Xtr-Mir-1-P2_3p 'Xtr-Mir-1-P4_3p Cel-Mir-1_3p
...........................................................................................................UGGAAUGUAAAGAAGUAUGUA............................. 33786-54 'Aca-Mir-1-P1_3p 'Aca-Mir-1-P2_3p 'Aca-Mir-1-P4_3p 'Ami-Mir-1-P1_3p 'Ami-Mir-1-P2_3p 'Ami-Mir-1-P4_3p 'Bfl-Mir-1_3p 'Bta-Mir-1-P1_3p 'Bta-Mir-1-P2_3p 'Cfa-Mir-1-P1_3p 'Cfa-Mir-1-P2_3p 'Cgi-Mir-1_3p 'Cli-Mir-1-P1_3p 'Cli-Mir-1-P2_3p 'Cli-Mir-1-P4_3p 'Cpi-Mir-1-P1_3p 'Cpi-Mir-1-P2_3p 'Cpi-Mir-1-P4_3p 'Cpo-Mir-1-P1_3p 'Cpo-Mir-1-P2_3p 'Cte-Mir-1_3p 'Dme-Mir-1_3p 'Dno-Mir-1-P1_3p 'Dno-Mir-1-P2_3p 'Dpu-Mir-1_3p 'Dre-Mir-1-P1_3p 'Dre-Mir-1-P2_3p 'Efe-Mir-1-P5_3p 'Efe-Mir-1-P6_3p 'Ete-Mir-1-P1_3p 'Ete-Mir-1-P2_3p 'Gga-Mir-1-P1_3p 'Gga-Mir-1-P2_3p 'Gga-Mir-1-P4_3p 'Hsa-Mir-1-P1_3p 'Hsa-Mir-1-P2_3p 'Isc-Mir-1_3p 'Lgi-Mir-1_3p 'Lsq-Mir-1_3p 'Mle-Mir-1_3p 'Mml-Mir-1-P1_3p 'Mml-Mir-1-P2_3p 'Mmu-Mir-1-P1_3p 'Mmu-Mir-1-P2_3p 'Ocu-Mir-1-P1_3p 'Ocu-Mir-1-P2_3p 'Rno-Mir-1-P1_3p 'Rno-Mir-1-P2_3p 'Sko-Mir-1_3p 'Spu-Mir-1_3p 'Tca-Mir-1_3p 'Xtr-Mir-1-P1_3p 'Xtr-Mir-1-P2_3p 'Xtr-Mir-1-P4_3p Cel-Mir-1_3p
...........................................................................................................UGGAAUGUAAAGAAGUAUGU.............................. 111341-12 'Aca-Mir-1-P1_3p 'Aca-Mir-1-P2_3p 'Ami-Mir-1-P1_3p 'Ami-Mir-1-P2_3p 'Bfl-Mir-1_3p 'Bta-Mir-1-P1_3p 'Bta-Mir-1-P2_3p 'Cel-Mir-1_3p 'Cfa-Mir-1-P1_3p 'Cfa-Mir-1-P2_3p 'Cgi-Mir-1_3p 'Cli-Mir-1-P1_3p 'Cli-Mir-1-P2_3p 'Cpi-Mir-1-P1_3p 'Cpi-Mir-1-P2_3p 'Cpo-Mir-1-P2_3p 'Cte-Mir-1_3p 'Dme-Mir-1_3p 'Dno-Mir-1-P1_3p 'Dno-Mir-1-P2_3p 'Dpu-Mir-1_3p 'Dre-Mir-1-P1_3p 'Dre-Mir-1-P2_3p 'Efe-Mir-1-P5_3p 'Efe-Mir-1-P6_3p 'Ete-Mir-1-P1_3p 'Ete-Mir-1-P2_3p 'Gga-Mir-1-P1_3p 'Gga-Mir-1-P2_3p 'Hsa-Mir-1-P1_3p 'Hsa-Mir-1-P2_3p 'Isc-Mir-1_3p 'Lgi-Mir-1_3p 'Lsq-Mir-1_3p 'Mle-Mir-1_3p 'Mml-Mir-1-P1_3p 'Mml-Mir-1-P2_3p 'Mmu-Mir-1-P1_3p 'Mmu-Mir-1-P2_3p 'Ocu-Mir-1-P1_3p 'Ocu-Mir-1-P2_3p 'Rno-Mir-1-P1_3p 'Spu-Mir-1_3p 'Tca-Mir-1_3p 'Xtr-Mir-1-P1_3p 'Xtr-Mir-1-P2_3p
............................................................................................................GGAAUGUAAAGAAGUAUGUA............................. 433588-4 'Aca-Mir-1-P1_3p 'Aca-Mir-1-P2_3p 'Ami-Mir-1-P1_3p 'Ami-Mir-1-P2_3p 'Bfl-Mir-1_3p 'Bta-Mir-1-P1_3p 'Bta-Mir-1-P2_3p 'Cel-Mir-1_3p 'Cfa-Mir-1-P1_3p 'Cfa-Mir-1-P2_3p 'Cgi-Mir-1_3p 'Cli-Mir-1-P1_3p 'Cli-Mir-1-P2_3p 'Cpi-Mir-1-P1_3p 'Cpi-Mir-1-P2_3p 'Cpo-Mir-1-P2_3p 'Cte-Mir-1_3p 'Dno-Mir-1-P1_3p 'Dno-Mir-1-P2_3p 'Dre-Mir-1-P1_3p 'Dre-Mir-1-P2_3p 'Efe-Mir-1-P5_3p 'Ete-Mir-1-P1_3p 'Ete-Mir-1-P2_3p 'Gga-Mir-1-P1_3p 'Gga-Mir-1-P2_3p 'Hsa-Mir-1-P1_3p 'Hsa-Mir-1-P2_3p 'Lgi-Mir-1_3p 'Lsq-Mir-1_3p 'Mle-Mir-1_3p 'Mml-Mir-1-P1_3p 'Mml-Mir-1-P2_3p 'Mmu-Mir-1-P1_3p 'Mmu-Mir-1-P2_3p 'Ocu-Mir-1-P1_3p 'Ocu-Mir-1-P2_3p 'Rno-Mir-1-P1_3p 'Spu-Mir-1_3p 'Xtr-Mir-1-P1_3p 'Xtr-Mir-1-P2_3p
..............................................................................................................AAUGUAAAGAAGUAUGUAGu........................... 254261-4 
AUGGAAGCAAAGAUGUGGCCGUCGAAUCCUCCAUACUUCUUUAUUGGCCGUGCUUAAGUUAAACAUCGCGGCUCGUCGCUCUCGUGGCGGGGCCCGAUUAACCCGCAUGGAAUGUAAAGAAGUAUGUAGCUUUUCGGCCACAAUGUCAGCAACAAAC
............................((.(((((((((((((...(((((.....................................................)))))...))))))))))))).))............................ (-20.39)


Bases    1 to  157

        10        20        30        40        50        60        70         
AUGGAAGCAAAGAUGUGGCCGUCGAAUC  C             UGG     CUUAAGUUAAACAUCGCGGCUCGUCG 
                            CU CAUACUUCUUUAU   CCGUG                          \
                            GA GUAUGAAGAAAUG   GGUAC                          C
CAAACAACGACUGUAACACCGGCUUUUC  U             UAA     GCCCAAUUAGCCCGGGGCGGUGCUCU 
     150       140       130       120       110       100        90        80 
 
_______________________________________________________________________________________________________________________________________________________________

Known precursor: Lsq-Mir-242_pre
Mature reads: 1980
Star reads: 0
Family: MIR-242
Locus: scaffold91_size239938 183856 183921 -
Hairpin with 5p mature and reads mapped to scaffold91_size239938:183826-183951-
.............................CUUGCGUAGGCGCUGUGUGUU........................................................................... 178064-8 'Lsq-Mir-242_5p
..............................UUGCGUAGGCGCUGUGUGUUGGu........................................................................ 196292-8 Lsq-Mir-242_5p
..............................UUGCGUAGGCGCUGUGUGUUGG......................................................................... 4317-352 Lsq-Mir-242_5p
..............................UUGCGUAGGCGCUGUGUGUUug......................................................................... 746157-2 'Lsq-Mir-242_5p
..............................UUGCGUAGGCGCUGUGUGUUG.......................................................................... 7703-220 'Lsq-Mir-242_5p
..............................UUGCGUAGGCGCUGUGUGUUu.......................................................................... 85311-18 'Lsq-Mir-242_5p
..............................UUGCGUAGGCGCUGUGUGUU........................................................................... 696-1380 'Lsq-Mir-242_5p
CACCCGCUAUUCACAUUGGGUUAGAACUUCUUGCGUAGGCGCUGUGUGUUGGGUGAAACCUUGGUUGAUAACUCCAACGCCCAGCCUCCACGCAUUGAAGUUACUACCCAAUUCUUAUAACGCGA
..........................((((.(((((.((.((((.((((((((...................)))))))).))))..)))))))..))))......................... (-28.10)


Bases    1 to  125

        10        20        30         40         50        60   
CACCCGCUAUUCACAUUGGGUUAGAA    U-     A  C-    U        UGAAACCUU 
                          CUUC  UGCGU GG  GCUG GUGUUGGG         \
                          GAAG  ACGCA CC  CGAC CGCAACCU         G
AGCGCAAUAUUCUUAACCCAUCAUU-    UU     -  UC    C        CAAUAGUUG 
   120       110        100        90         80        70       
 
_____________________________________________________________________________________________________________________________

Known precursor: Lsq-Mir-96-P1_pre
Mature reads: 48514
Star reads: 22
Family: MIR-96
Locus: scaffold976_size25573 17814 17895 +
Hairpin with 5p mature and reads mapped to scaffold976_size25573:17784-17925+
..............................CUUGGCACUGUACUGUUUAC........................................................................................... 3314-440 'Lsq-Mir-96-P1_5p 'Lsq-Mir-96-P2_5p
..............................CUUGGCACUGUACUGUUUACg.......................................................................................... 1060791-2 'Lsq-Mir-96-P1_5p 'Lsq-Mir-96-P2_5p
..............................CUUGGCACUGUACUGUUUACU.......................................................................................... 483-1810 'Lsq-Mir-96-P1_5p 'Lsq-Mir-96-P2_5p
..............................CUUGGCACUGUACUGUUUAau.......................................................................................... 762888-2 
..............................CUUGGCACUGUACUGUUUACUu......................................................................................... 137456-10 'Lsq-Mir-96-P1_5p 'Lsq-Mir-96-P2_5p
..............................CUUGGCACUGUACUGUUUACag......................................................................................... 152761-8 'Lsq-Mir-96-P1_5p 'Lsq-Mir-96-P2_5p
..............................CUUGGCACUGUACUGUUUACUa......................................................................................... 840082-2 'Lsq-Mir-96-P1_5p 'Lsq-Mir-96-P2_5p
..............................CUUGGCACUGUACUGUUUACUc......................................................................................... 840083-2 'Lsq-Mir-96-P1_5p 'Lsq-Mir-96-P2_5p
..............................CUUGGCACUGUACUGUUUACUG......................................................................................... 87-9432 'Lsq-Mir-96-P1_5p 'Lsq-Mir-96-P2_5p
..............................CUUGGCACUGUACUGUUUACUaa........................................................................................ 1007260-2 'Lsq-Mir-96-P1_5p 'Lsq-Mir-96-P2_5p
..............................CUUGGCACUGUACUGUUUACUGu........................................................................................ 13438-136 'Lsq-Mir-96-P1_5p 'Lsq-Mir-96-P2_5p
..............................CUUGGCACUGUACUGUUUACUca........................................................................................ 138263-10 'Lsq-Mir-96-P1_5p 'Lsq-Mir-96-P2_5p
..............................CUUGGCACUGUACUGUUUACUGc........................................................................................ 147797-10 'Lsq-Mir-96-P1_5p 'Lsq-Mir-96-P2_5p
..............................CUUGGCACUGUACUGUUUACUGA........................................................................................ 19-36344 Lsq-Mir-96-P1_5p Lsq-Mir-96-P2_5p
..............................CUUGGCACUGUACUGUUUACUGg........................................................................................ 57816-30 'Lsq-Mir-96-P1_5p 'Lsq-Mir-96-P2_5p
..............................CUUGGCACUGUACUGUUUACUua........................................................................................ 65924-24 'Lsq-Mir-96-P1_5p 'Lsq-Mir-96-P2_5p
..............................CUUGGCACUGUACUGUUUACUuu........................................................................................ 755164-2 'Lsq-Mir-96-P1_5p 'Lsq-Mir-96-P2_5p
..............................CUUGGCACUGUACUGUUUACUGcu....................................................................................... 1018262-2 'Lsq-Mir-96-P1_5p 'Lsq-Mir-96-P2_5p
..............................CUUGGCACUGUACUGUUUACUGAu....................................................................................... 11906-152 Lsq-Mir-96-P1_5p Lsq-Mir-96-P2_5p
..............................CUUGGCACUGUACUGUUUACUGAa....................................................................................... 26268-70 Lsq-Mir-96-P1_5p Lsq-Mir-96-P2_5p
..............................CUUGGCACUGUACUGUUUACUGAc....................................................................................... 688276-4 Lsq-Mir-96-P1_5p Lsq-Mir-96-P2_5p
..............................CUUGGCACUGUACUGUUUACUGAuu...................................................................................... 117344-12 Lsq-Mir-96-P1_5p Lsq-Mir-96-P2_5p
..............................CUUGGCACUGUACUGUUUACUGAaa...................................................................................... 186959-8 Lsq-Mir-96-P1_5p Lsq-Mir-96-P2_5p
...............................UUGGCACUGUACUGUUUACUG......................................................................................... 81156-20 'Lsq-Mir-96-P1_5p 'Lsq-Mir-96-P2_5p
...............................UUGGCACUGUACUGUUUACUGA........................................................................................ 31223-58 'Lsq-Mir-96-P1_5p 'Lsq-Mir-96-P2_5p
................................UGGCACUGUACUGUUUACUGAGU...................................................................................... 496617-4 'Lsq-Mir-96-P1_5p 'Lsq-Mir-96-P2_5p
...........................................................................................AGUGGAUGGCCAGUGCCAAACG............................ 75885-22 Lsq-Mir-96-P1_3p* Lsq-Mir-96-P2_3p*
UUUCUCUCUAUCAGAACGAGUUUCCAUUUUCUUGGCACUGUACUGUUUACUGAGUUUAUCUUUGAUGCCGGAUAAUUCGGUUGGGCUUCUCAGUGGAUGGCCAGUGCCAAACGAAUGGACGCUAUUUCAUCUGAUGAGCAA
.........................((((..(((((((((..((((((((((((..................................)))))))))))).)))))))))..))))......................... (-27.37)


Bases    1 to  141

        10        20        30        40        50        60        70 
UUUCUCUCUAUCAGAACGAGUUUCC    UC         UA            UUUAUCUUUGAUGCCG 
                         AUUU  UUGGCACUG  CUGUUUACUGAG                G
                         UAAG  AACCGUGAC  GGUAGGUGACUC                A
AACGAGUAGUCUACUUUAUCGCAGG    CA         C-            UUCGGGUUGGCUUAAU 
 .       130       120       110        100        90        80        
 
_____________________________________________________________________________________________________________________________________________

Known precursor: Lsq-Mir-29-P2_pre
Mature reads: 1
Star reads: 1
Family: MIR-29
Locus: scaffold151_size182080 22785 22868 +
Hairpin with ? mature and reads mapped to scaffold151_size182080:22755-22898+
..............................CCUGAUUCAAUGCGGCUCUGGGCGUU....................................................................................... 488307-4 Lsq-Mir-29-P2_5p*
...........................................................................................UAGCACCACGUUGAAAUCAG................................ 88316-18 
...........................................................................................UAGCACCACGUUGAAAUCAGG............................... 53160-32 'Lsq-Mir-29-P2_3p
...........................................................................................UAGCACCACGUUGAAAUCAGGU.............................. 13316-136 'Lsq-Mir-29-P2_3p
...........................................................................................UAGCACCACGUUGAAAUCAGGUu............................. 1042671-2 'Lsq-Mir-29-P2_3p
...........................................................................................UAGCACCACGUUGAAAUCAGGUa............................. 1042675-2 'Lsq-Mir-29-P2_3p
...........................................................................................UAGCACCACGUUGAAAUCAGGac............................. 212237-6 'Lsq-Mir-29-P2_3p
...........................................................................................UAGCACCACGUUGAAAUCAGGgc............................. 225227-6 'Lsq-Mir-29-P2_3p
...........................................................................................UAGCACCACGUUGAAAUCAGGUC............................. 716-1360 'Lsq-Mir-29-P2_3p
...........................................................................................UAGCACCACGUUGAAAUCAGGau............................. 784388-2 'Lsq-Mir-29-P2_3p
...........................................................................................UAGCACCACGUUGAAAUCAGGUCU............................ 61849-28 Lsq-Mir-29-P2_3p
...........................................................................................UAGCACCACGUUGAAAUCAGGUCUu........................... 1190848-2 Lsq-Mir-29-P2_3p
UUUACGCUUGAUUUUGGUUGAUGAAUGAGGCCUGAUUCAAUGCGGCUCUGGGCGUUACAGCGCUUGAUCGGCUUGCCGAGCAAAACUUGCCUAGCACCACGUUGAAAUCAGGUCUCAAUCCAACUCAAUUUUAAAGGCCGUAC
.........................(((((((((((((((((.((..(((.........................................)))..)).))))).)))))))))))).......................... (-25.67)


Bases    1 to  143

        10        20         30         40        50        60        70 
UUUACGCUUGAUUUUGGUUGAUGAA-            -     C  CU   GGCGUUACAGCGCUUGAUCG 
                          UGAGGCCUGAUU CAAUG GG  CUG                    \
                          ACUCUGGACUAA GUUGC CC  GAU                    G
CAUGCCGGAAAUUUUAACUCAACCUA            A     A  AC   CCGUUCAAAACGAGCCGUUC 
 140       130       120       110       100        90        80         
 
_______________________________________________________________________________________________________________________________________________

Known precursor: Lsq-Mir-219_pre
Mature reads: 246
Star reads: 0
Family: MIR-219
Locus: scaffold568_size61815 45 116 -
Hairpin with ? mature and reads mapped to scaffold568_size61815:15-146-
............................UGAUUGUCCAAUCGCAUUUCUUGa............................................................................... 1107739-2 Lsq-Mir-219_5p
............................UGAUUGUCCAAUCGCAUUUCUag................................................................................ 1103566-2 'Lsq-Mir-219_5p
............................UGAUUGUCCAAUCGCAUUUCUUG................................................................................ 29752-60 Lsq-Mir-219_5p
............................UGAUUGUCCAAUCGCAUUUCUU................................................................................. 35388-50 'Lsq-Mir-219_5p
............................UGAUUGUCCAAUCGCAUUUuu.................................................................................. 1017921-2 
............................UGAUUGUCCAAUCGCAUUUCU.................................................................................. 13983-130 'Lsq-Mir-219_5p
CGUCAUCGGCAGCGCCCCGGCCUCGUUCUGAUUGUCCAAUCGCAUUUCUUGCUUGUUCUCGCUCGCAAUAACGCCGCAAGAUUUGCGCUGGACACAUCAGGAGGAGCCAGGCCUAACAUCAUCAUAUUAUU
.........................(((((((((((((..((((..((...............................))..)))).)))))).)))))))............................. (-20.37)


Bases    1 to  131

        10        20            30         40        50        60    
CGUCAUCGGCAGCGCCCCGGCCUCG----       -      AU    UU  UUGCUUGUUCUCGCU 
                             UUCUGAU UGUCCA  CGCA  UC               \
                             AGGACUA ACAGGU  GCGU  AG               C
UUAUUAUACUACUACAAUCCGGACCGAGG       C      C-    UU  AACGCCGCAAUAACG 
 .       120       110       100        90         80        70      
 
___________________________________________________________________________________________________________________________________

Known precursor: Lsq-Mir-9-P1_pre
Mature reads: 1
Star reads: 1
Family: MIR-9
Locus: scaffold7603_size620 427 509 -
Hairpin with ? mature and reads mapped to scaffold7603_size620:397-539-
............................UCUUUGGUUCCCUAGCAGUAUGAu.......................................................................................... 691595-4 Lsq-Mir-9-P1_5p Lsq-Mir-9-P2_5p
............................UCUUUGGUUCCCUAGCAGUAUGA........................................................................................... 8100-212 Lsq-Mir-9-P1_5p Lsq-Mir-9-P2_5p
............................UCUUUGGUUCCCUAGCAGUAUG............................................................................................ 18678-98 'Lsq-Mir-9-P1_5p 'Lsq-Mir-9-P2_5p
............................UCUUUGGUUCCCUAGCAGUAag............................................................................................ 759084-2 'Lsq-Mir-9-P1_5p 'Lsq-Mir-9-P2_5p
............................UCUUUGGUUCCCUAGCAGUAU............................................................................................. 130294-12 'Lsq-Mir-9-P1_5p 'Lsq-Mir-9-P2_5p
.........................................................................................AUAAAGCUAGGUUACCGAAGUUA.............................. 18433-100 'Isc-Mir-9_3p Lsq-Mir-9-P1_3p Lsq-Mir-9-P2_3p
.........................................................................................AUAAAGCUAGGUUACCGAAGUU............................... 18125-100 'Isc-Mir-9_3p 'Lsq-Mir-9-P1_3p 'Lsq-Mir-9-P2_3p
.........................................................................................AUAAAGCUAGGUUACCGAAGU................................ 445199-4 'Lsq-Mir-9-P1_3p 'Lsq-Mir-9-P2_3p
..........................................................................................UAAAGCUAGGUUACCGAAGUUA.............................. 558201-4 'Lsq-Mir-9-P1_3p 'Lsq-Mir-9-P2_3p
UGGUGUCUCUGGCUUUACCCGUCUCUCUUCUUUGGUUCCCUAGCAGUAUGAGUCGCUUCCUAAGGCCCGCUGGUCGGGCUGAGACCAUCAUAAAGCUAGGUUACCGAAGUUAAGAGAUAGGUUUUGCAUCGUUAUUAAUUUC
.........................(((((((((((..((((((..................................................))))))..)))))))..))))........................... (-17.95)


Bases    1 to  142

        10        20            30        40        50        60         
UGGUGUCUCUGGCUUUACCCGUCUC--    --       UC      AGUAUGAGUCGCUUCCUAAGGCCC 
                           UCUU  CUUUGGU  CCUAGC                        G
                           AGAA  GAAGCCA  GGAUCG                        C
CUUUAAUUAUUGCUACGUUUUGGAUAG    UU       UU      AAAUACUACCAGAGUCGGGCUGGU 
140       130       120       110       100        90        80        70
 
______________________________________________________________________________________________________________________________________________


Known precursors predicted: 52
Lsq-Bantam-P1_pre
Lsq-Bantam-P2_pre
Lsq-Bantam-P3_pre
Lsq-Bantam-P4_pre
Lsq-Let-7_pre
Lsq-Mir-10-P1_pre
Lsq-Mir-1175_pre
Lsq-Mir-124_pre
Lsq-Mir-12_pre
Lsq-Mir-133_pre
Lsq-Mir-137_pre
Lsq-Mir-153_pre
Lsq-Mir-1992_pre
Lsq-Mir-1993_pre
Lsq-Mir-1_pre
Lsq-Mir-2-P1_pre
Lsq-Mir-2-P2_pre
Lsq-Mir-216-P1_pre
Lsq-Mir-216-P2_pre
Lsq-Mir-22_pre
Lsq-Mir-242_pre
Lsq-Mir-252_pre
Lsq-Mir-279_P1_pre
Lsq-Mir-281_pre
Lsq-Mir-29-P1_pre
Lsq-Mir-29-P2_pre
Lsq-Mir-315_pre
Lsq-Mir-31_pre
Lsq-Mir-34_pre
Lsq-Mir-375_pre
Lsq-Mir-67_pre
Lsq-Mir-71_pre
Lsq-Mir-750_pre
Lsq-Mir-76_pre
Lsq-Mir-7_pre
Lsq-Mir-8-P1_pre
Lsq-Mir-87_pre
Lsq-Mir-9-P2_pre
Lsq-Mir-92-P1_pre
Lsq-Mir-92-P2_pre
Lsq-Mir-96-P1_pre
Lsq-Mir-96-P2_pre
Lsq-Mir-Novel-1_pre
Lsq-Mir-Novel-2_pre
Lsq-Mir-Novel-3_pre
Lsq-Mir-Novel-4_pre
Lsq-Mir-Novel-5_pre
Lsq-Mir-Novel-6_pre
Lsq-Mir-219_pre
Lsq-Mir-9-P1_pre
Lsq-Mir-279-P2_pre
Lsq-Mir-8-P2_pre
